# Supplementary material for: 3-(6-Benz­yloxy-2,2-dimethyl­perhydro­furo[2,3-d][1,3]dioxol-5-yl)-5-(4-bromo­phen­yl)-2-phenyl­perhydro­pyrrolo[3,4-d]isoxazole-4,6-dione
Source: Acta Crystallogr Sect E Struct Rep Online. 2009 Apr 30;65(Pt 5):o1156. doi: 10.1107/S1600536809015104 (PMC2977822; doi:10.1107/S1600536809015104)
Supplement: Supplementary file 1 [file e-65-o1156-sup1.cif]

##############################################################################
###                                                                        ###
###        Electronic paper (Acta Crystallographica Section E)             ###
###                                                                        ###
##############################################################################
#                                                                            #
# This CIF contains the data in a paper accepted for publication in Acta     #
# Crystallographica Section E. It conforms to the requirements of Notes      #
# for Authors for Section E, and has been peer reviewed under the auspices   #
# of the IUCr Commission on Journals.                                        #
#                                                                            #
# Full details of the Crystallographic Information File format               #
# are given in the paper "The Crystallographic Information File (CIF):       #
# a New Standard Archive File for Crystallography" by S. R. Hall, F. H.      #
# Allen and I. D. Brown [Acta Cryst. (1991), A47, 655-685].                  #
#                                                                            #
# The current version of the core CIF dictionary is obtainable from          #
# ftp://ftp.iucr.org/pub/cif_core.dic. The current version number is 2.4.    #
#                                                                            #
# Software is freely available for graphical display of the structure(s) in  #
# this CIF.  For information consult the CIF home page http://www.iucr.org/  #
# cif/home.html                                                              #
#                                                                            #
# This file may be used for bona fide research purposes within the           #
# scientific community so long as proper attribution is given to the journal # 
# article from which it was obtained.                                        #
#                                                                            #
##############################################################################
                                             
data_global
_audit_creation_method     SHELXL-97
_journal_date_recd_electronic     2009-04-16
_journal_date_accepted     2009-04-23
_journal_name_full     'Acta Crystallographica, Section E'
_journal_year     2009
_journal_volume     65
_journal_issue      5
_journal_page_first     o1156
_journal_page_last     o1156
_journal_paper_category     QO
_journal_coeditor_code     BT2932
_publ_contact_author_name     'Prof. A. SubbiahPandi'
_publ_contact_author_address
;
      Department of Physics
      Presidency College (Autonomous)
      Chennai - 600 005
      India
;
_publ_contact_author_email     'a_spandian@yahoo.com'
_publ_contact_author_fax     ?
_publ_contact_author_phone     '91-944405093'
_publ_section_title
;\
3-(6-Benzyloxy-2,2-dimethylperhydrofuro[2,3-<i>d</i>][1,3]dioxol-5-yl)-5-(4-\
bromophenyl)-2-phenylperhydropyrrolo[3,4-<i>d</i>]isoxazole-4,6-dione
;
loop_
    _publ_author_name
    _publ_author_address
    'M. NizamMohideen'
;     Department of Physics
      The New College (Autonomous)
      Chennai 600 014
      India
;
    'M. Damodiran'
;     Organic Chemistry Division
      Central Leather Research Institute
      Chennai 600 020
      India
;
    'A. SubbiahPandi'
;     Department of Physics
      Presidency College (Autonomous)
      Chennai 600 005
      India
;
    'P. T. Perumal'
;     Organic Chemistry Division
      Central Leather Research Institute
      Chennai 600 020
      India
;
data_I
_audit_creation_method     SHELXL-97
_chemical_name_systematic
;
3-(6-Benzyloxy-2,2-dimethylperhydrofuro[2,3-<i>d</i>][1,3]dioxol-5-yl)-
5-(4-bromophenyl)-2-phenylperhydropyrrolo[3,4-<i>d</i>]isoxazole-4,6-dione
;
_chemical_name_common     ?
_chemical_formula_moiety     'C31 H29 Br N2 O7'
_chemical_formula_sum     'C31 H29 Br N2 O7'
_chemical_formula_iupac     'C31 H29 Br N2 O7'
_chemical_formula_weight     621.47
_chemical_melting_point     ?
_symmetry_cell_setting     'Monoclinic'
_symmetry_space_group_name_H-M     'P 21'
_symmetry_space_group_name_Hall     'P 2yb'
loop_
    _symmetry_equiv_pos_as_xyz
    'x, y, z'
    '-x, y+1/2, -z'
_cell_length_a     15.0680(12)
_cell_length_b     6.6801(5)
_cell_length_c     15.8550(12)
_cell_angle_alpha     90.00
_cell_angle_beta     117.578(2)
_cell_angle_gamma     90.00
_cell_volume     1414.57(19)
_cell_formula_units_Z     2
_cell_measurement_reflns_used     5502
_cell_measurement_theta_min     2.5
_cell_measurement_theta_max     25
_cell_measurement_temperature     293(2)
_exptl_crystal_description     Needle
_exptl_crystal_colour     Colourless
_exptl_crystal_size_max     0.3
_exptl_crystal_size_mid     0.2
_exptl_crystal_size_min     0.2
_exptl_crystal_density_diffrn     1.459
_exptl_crystal_density_meas     ?
_exptl_crystal_density_method     'not measured'
_exptl_crystal_F_000     640
_exptl_absorpt_coefficient_mu     1.505
_exptl_absorpt_correction_type     Multi-scan
_exptl_absorpt_process_details     '(SADABS; Bruker 2004)'
_exptl_absorpt_correction_T_min     0.734
_exptl_absorpt_correction_T_max     0.740
_exptl_special_details
;
;
_diffrn_ambient_temperature     293(2)
_diffrn_radiation_type     MoK\a
_diffrn_radiation_wavelength     0.71073
_diffrn_radiation_source     'fine-focus sealed tube'
_diffrn_radiation_monochromator     graphite
_diffrn_measurement_device_type
;
Bruker Kappa APEXII CCD
;
_diffrn_measurement_method     '\w and \f'
_diffrn_detector_area_resol_mean     ?
_diffrn_reflns_number     20450
_diffrn_reflns_av_R_equivalents     0.0273
_diffrn_reflns_av_sigmaI/netI     0.0695
_diffrn_reflns_theta_min     1.45
_diffrn_reflns_theta_max     31.65
_diffrn_reflns_theta_full     25.00
_diffrn_measured_fraction_theta_max     0.996
_diffrn_measured_fraction_theta_full     1.000
_diffrn_reflns_limit_h_min     -22
_diffrn_reflns_limit_h_max     22
_diffrn_reflns_limit_k_min     -9
_diffrn_reflns_limit_k_max     8
_diffrn_reflns_limit_l_min     -23
_diffrn_reflns_limit_l_max     23
_diffrn_standards_number     ?
_diffrn_standards_interval_count     ?
_diffrn_standards_interval_time     ?
_diffrn_standards_decay_%     ?
_refine_special_details
;
Refinement of <i>F</i>^2^ against ALL reflections. The weighted <i>R</i>-factor
<i>wR</i> and goodness of fit <i>S</i> are based on <i>F</i>^2^, conventional
<i>R</i>-factors <i>R</i> are based on <i>F</i>, with <i>F</i> set to zero for
negative <i>F</i>^2^. The threshold expression of <i>F</i>^2^ >
\s(<i>F</i>^2^) is used only for calculating <i>R</i>-factors(gt) <i>etc</i>.
and is not relevant to the choice of reflections for refinement.
<i>R</i>-factors based on <i>F</i>^2^ are statistically about twice as large
as those based on <i>F</i>, and <i>R</i>- factors based on ALL data will be
even larger.
;
_reflns_number_total     9003
_reflns_number_gt     5502
_reflns_threshold_expression     I>2\s(I)
_refine_ls_structure_factor_coef     Fsqd
_refine_ls_matrix_type     full
_refine_ls_R_factor_all     0.0861
_refine_ls_R_factor_gt     0.0421
_refine_ls_wR_factor_gt     0.1049
_refine_ls_wR_factor_ref     0.1380
_refine_ls_goodness_of_fit_ref     1.000
_refine_ls_restrained_S_all     1.000
_refine_ls_number_reflns     9003
_refine_ls_number_parameters     372
_refine_ls_number_restraints     1
_refine_ls_hydrogen_treatment     constr
_refine_ls_weighting_scheme     calc
_refine_ls_weighting_details
                  'calc w=1/[\s^2^(Fo^2^)+(0.066P)^2^] where P=(Fo^2^+2Fc^2^)/3'
_atom_sites_solution_hydrogens     geom
_atom_sites_solution_primary     direct
_atom_sites_solution_secondary     difmap
_refine_ls_shift/su_max     0.001
_refine_ls_shift/su_mean     0.000
_refine_diff_density_max     0.660
_refine_diff_density_min     -0.376
_refine_ls_extinction_method     none
_refine_ls_extinction_coef     ?
_refine_ls_abs_structure_details     'Flack (1983), 3886 Friedel pairs'
_refine_ls_abs_structure_Flack     -0.001(8)
loop_
    _atom_type_symbol
    _atom_type_description
    _atom_type_scat_dispersion_real
    _atom_type_scat_dispersion_imag
    _atom_type_scat_source
    'C' 'C' 0.0033 0.0016
                         'International Tables Vol C Tables 4.2.6.8 and 6.1.1.4'
    'H' 'H' 0.0000 0.0000
                         'International Tables Vol C Tables 4.2.6.8 and 6.1.1.4'
    'N' 'N' 0.0061 0.0033
                         'International Tables Vol C Tables 4.2.6.8 and 6.1.1.4'
    'O' 'O' 0.0106 0.0060
                         'International Tables Vol C Tables 4.2.6.8 and 6.1.1.4'
    'Br' 'Br' -0.2901 2.4595
                         'International Tables Vol C Tables 4.2.6.8 and 6.1.1.4'
_computing_data_collection     'APEX2 (Bruker, 2004)'
_computing_cell_refinement     'APEX2 and SAINT (Bruker, 2004)'
_computing_data_reduction     'SAINT and XPREP (Bruker, 2004)'
_computing_structure_solution     'SHELXS97 (Sheldrick, 2008)'
_computing_structure_refinement     'SHELXL97 (Sheldrick, 2008)'
_computing_molecular_graphics     'ORTEP-3 (Farrugia, 1997)'
_computing_publication_material
                            'SHELXL97 (Sheldrick, 2008) and PLATON (Spek, 2009)'
loop_
    _atom_site_type_symbol
    _atom_site_label
    _atom_site_fract_x
    _atom_site_fract_y
    _atom_site_fract_z
    _atom_site_U_iso_or_equiv
    _atom_site_adp_type
    _atom_site_calc_flag
    _atom_site_refinement_flags
    _atom_site_occupancy
    _atom_site_disorder_assembly
    _atom_site_disorder_group
    C C1 0.64016(18) 0.3845(4) 0.35916(18) 0.0430(6) Uani d . 1 . .
    H H1 0.6865 0.4725 0.4028 0.052 Uiso calc R 1 . .
    C C2 0.5464(2) 0.4517(5) 0.2949(2) 0.0524(7) Uani d . 1 . .
    H H2 0.5293 0.5853 0.2952 0.063 Uiso calc R 1 . .
    C C3 0.4785(2) 0.3213(5) 0.2304(2) 0.0557(7) Uani d . 1 . .
    C C4 0.5020(2) 0.1225(5) 0.2294(2) 0.0576(8) Uani d . 1 . .
    H H4 0.4553 0.0349 0.1858 0.069 Uiso calc R 1 . .
    C C5 0.5958(2) 0.0545(4) 0.2940(2) 0.0462(6) Uani d . 1 . .
    H H5 0.6125 -0.0796 0.2942 0.055 Uiso calc R 1 . .
    C C6 0.66469(18) 0.1858(4) 0.35820(16) 0.0359(5) Uani d . 1 . .
    C C7 0.7771(2) -0.0588(4) 0.47898(17) 0.0415(5) Uani d . 1 . .
    C C8 0.85005(18) 0.2249(4) 0.45433(17) 0.0381(5) Uani d . 1 . .
    C C9 0.93114(18) 0.1327(4) 0.54302(17) 0.0370(5) Uani d . 1 . .
    H H9 0.9931 0.1105 0.5385 0.044 Uiso calc R 1 . .
    C C10 0.88614(19) -0.0602(4) 0.55592(17) 0.0427(5) Uani d . 1 . .
    H H10 0.9220 -0.1772 0.5498 0.051 Uiso calc R 1 . .
    C C11 0.94837(17) 0.2561(3) 0.63122(16) 0.0340(5) Uani d . 1 . .
    H H11 0.9266 0.3948 0.6132 0.041 Uiso calc R 1 . .
    C C12 1.05597(18) 0.2501(4) 0.70747(16) 0.0352(5) Uani d . 1 . .
    H H12 1.0775 0.1109 0.7240 0.042 Uiso calc R 1 . .
    C C13 1.07749(18) 0.3678(3) 0.79726(16) 0.0347(5) Uani d . 1 . .
    H H13 1.0594 0.2926 0.8402 0.042 Uiso calc R 1 . .
    C C14 1.18993(18) 0.3982(4) 0.83916(16) 0.0379(5) Uani d . 1 . .
    H H14 1.2135 0.5202 0.8776 0.045 Uiso calc R 1 . .
    C C15 1.20853(17) 0.3989(4) 0.75221(16) 0.0402(5) Uani d . 1 . .
    H H15 1.2319 0.5306 0.7437 0.048 Uiso calc R 1 . .
    C C16 1.3149(2) 0.1722(4) 0.86285(19) 0.0447(6) Uani d . 1 . .
    C C17 1.3205(3) -0.0535(6) 0.8586(3) 0.0690(9) Uani d . 1 . .
    H H17A 1.3361 -0.1092 0.9197 0.104 Uiso calc R 1 . .
    H H17B 1.3718 -0.0898 0.8415 0.104 Uiso calc R 1 . .
    H H17C 1.2572 -0.1047 0.8118 0.104 Uiso calc R 1 . .
    C C18 1.4135(2) 0.2643(7) 0.9303(3) 0.0759(11) Uani d . 1 . .
    H H18A 1.4063 0.4071 0.9304 0.114 Uiso calc R 1 . .
    H H18B 1.4629 0.2314 0.9104 0.114 Uiso calc R 1 . .
    H H18C 1.4342 0.2134 0.9933 0.114 Uiso calc R 1 . .
    C C19 0.9839(2) 0.6190(4) 0.82909(19) 0.0432(6) Uani d . 1 . .
    H H19A 0.9439 0.5111 0.8349 0.052 Uiso calc R 1 . .
    H H19B 0.9392 0.7302 0.7980 0.052 Uiso calc R 1 . .
    C C20 1.05951(18) 0.6836(3) 0.92725(17) 0.0359(5) Uani d . 1 . .
    C C21 1.0676(2) 0.5854(4) 1.00695(19) 0.0453(6) Uani d . 1 . .
    H H21 1.0286 0.4729 1.0005 0.054 Uiso calc R 1 . .
    C C22 1.1336(2) 0.6541(5) 1.0960(2) 0.0557(7) Uani d . 1 . .
    H H22 1.1379 0.5884 1.1495 0.067 Uiso calc R 1 . .
    C C23 1.1925(2) 0.8162(5) 1.1073(2) 0.0600(8) Uani d . 1 . .
    H H23 1.2366 0.8609 1.1680 0.072 Uiso calc R 1 . .
    C C24 1.1866(2) 0.9139(5) 1.0285(2) 0.0587(7) Uani d . 1 . .
    H H24 1.2271 1.0242 1.0356 0.070 Uiso calc R 1 . .
    C C25 1.1202(2) 0.8473(4) 0.9390(2) 0.0471(6) Uani d . 1 . .
    H H25 1.1162 0.9134 0.8857 0.057 Uiso calc R 1 . .
    C C26 0.78715(19) 0.2237(4) 0.63967(16) 0.0380(5) Uani d . 1 . .
    C C27 0.7611(2) 0.4255(5) 0.6230(2) 0.0486(6) Uani d . 1 . .
    H H27 0.8081 0.5200 0.6270 0.058 Uiso calc R 1 . .
    C C28 0.6640(3) 0.4843(6) 0.6006(3) 0.0656(9) Uani d . 1 . .
    H H28 0.6465 0.6187 0.5886 0.079 Uiso calc R 1 . .
    C C29 0.5940(2) 0.3490(6) 0.5957(3) 0.0699(10) Uani d . 1 . .
    H H29 0.5294 0.3901 0.5807 0.084 Uiso calc R 1 . .
    C C30 0.6209(2) 0.1490(6) 0.6135(2) 0.0645(9) Uani d . 1 . .
    H H30 0.5737 0.0551 0.6100 0.077 Uiso calc R 1 . .
    C C31 0.7164(2) 0.0883(5) 0.6361(2) 0.0511(7) Uani d . 1 . .
    H H31 0.7336 -0.0460 0.6492 0.061 Uiso calc R 1 . .
    N N1 0.76087(15) 0.1169(3) 0.42650(14) 0.0342(4) Uani d . 1 . .
    N N2 0.88766(16) 0.1595(3) 0.66968(14) 0.0367(4) Uani d . 1 . .
    O O1 0.85721(15) 0.3700(3) 0.41335(14) 0.0592(6) Uani d . 1 . .
    O O2 0.71522(18) -0.1839(3) 0.46666(16) 0.0608(6) Uani d . 1 . .
    O O3 0.89191(14) -0.0499(3) 0.64921(12) 0.0442(4) Uani d . 1 . .
    O O4 1.11759(13) 0.3476(3) 0.67218(12) 0.0419(4) Uani d . 1 . .
    O O5 1.28173(14) 0.2528(3) 0.77001(14) 0.0501(5) Uani d . 1 . .
    O O6 1.23964(13) 0.2227(3) 0.88938(12) 0.0419(4) Uani d . 1 . .
    O O7 1.02692(15) 0.5529(3) 0.77010(13) 0.0429(4) Uani d . 1 . .
    Br Br1 0.35138(3) 0.41736(8) 0.14395(3) 0.1005(2) Uani d . 1 . .
loop_
    _atom_site_aniso_label
    _atom_site_aniso_U_11
    _atom_site_aniso_U_22
    _atom_site_aniso_U_33
    _atom_site_aniso_U_12
    _atom_site_aniso_U_13
    _atom_site_aniso_U_23
    C1 0.0417(13) 0.0400(13) 0.0428(13) -0.0072(11) 0.0157(11) -0.0124(11)
    C2 0.0489(15) 0.0478(14) 0.0581(17) 0.0043(12) 0.0228(13) -0.0084(13)
    C3 0.0343(14) 0.0731(19) 0.0541(18) 0.0086(13) 0.0158(13) -0.0138(14)
    C4 0.0374(14) 0.0683(19) 0.0611(18) -0.0091(13) 0.0177(13) -0.0319(15)
    C5 0.0384(13) 0.0423(12) 0.0578(17) -0.0065(11) 0.0222(12) -0.0192(12)
    C6 0.0352(12) 0.0398(12) 0.0353(12) -0.0065(9) 0.0185(10) -0.0070(9)
    C7 0.0558(15) 0.0311(11) 0.0400(13) -0.0054(11) 0.0244(11) -0.0081(10)
    C8 0.0340(12) 0.0461(13) 0.0338(12) -0.0050(10) 0.0153(10) -0.0001(10)
    C9 0.0329(12) 0.0425(12) 0.0357(12) 0.0009(9) 0.0161(10) 0.0006(10)
    C10 0.0530(14) 0.0315(11) 0.0431(14) 0.0070(11) 0.0218(11) 0.0019(10)
    C11 0.0334(11) 0.0352(11) 0.0328(11) 0.0030(9) 0.0149(9) 0.0044(9)
    C12 0.0341(12) 0.0363(11) 0.0350(12) -0.0004(9) 0.0158(10) 0.0014(9)
    C13 0.0381(12) 0.0349(11) 0.0329(11) 0.0004(9) 0.0181(10) 0.0045(9)
    C14 0.0393(11) 0.0383(11) 0.0316(11) -0.0032(10) 0.0127(9) -0.0022(10)
    C15 0.0358(11) 0.0427(12) 0.0385(12) -0.0072(10) 0.0142(10) 0.0027(11)
    C16 0.0345(13) 0.0587(15) 0.0402(13) 0.0000(11) 0.0166(11) 0.0047(12)
    C17 0.076(2) 0.0624(19) 0.080(2) 0.0156(18) 0.0458(19) 0.0102(17)
    C18 0.0406(18) 0.111(3) 0.064(2) -0.0090(18) 0.0140(16) -0.008(2)
    C19 0.0424(14) 0.0470(14) 0.0435(14) 0.0091(11) 0.0227(12) 0.0013(11)
    C20 0.0380(12) 0.0380(12) 0.0371(12) 0.0077(10) 0.0219(10) 0.0018(10)
    C21 0.0496(15) 0.0464(14) 0.0456(15) 0.0005(12) 0.0268(13) 0.0069(11)
    C22 0.0602(18) 0.0670(18) 0.0401(15) 0.0136(15) 0.0234(14) 0.0121(13)
    C23 0.0455(16) 0.077(2) 0.0481(17) 0.0061(15) 0.0141(13) -0.0170(15)
    C24 0.0553(16) 0.0568(16) 0.0696(19) -0.0134(15) 0.0337(14) -0.0139(16)
    C25 0.0585(17) 0.0401(13) 0.0524(16) -0.0017(11) 0.0338(14) 0.0016(11)
    C26 0.0387(13) 0.0487(13) 0.0282(11) -0.0048(10) 0.0167(10) -0.0032(10)
    C27 0.0428(13) 0.0461(14) 0.0596(16) 0.0018(12) 0.0259(12) 0.0012(13)
    C28 0.0530(19) 0.071(2) 0.078(2) 0.0156(15) 0.0347(17) 0.0065(17)
    C29 0.0366(15) 0.108(3) 0.067(2) 0.0044(16) 0.0253(15) -0.008(2)
    C30 0.0486(18) 0.088(3) 0.065(2) -0.0179(17) 0.0339(16) -0.0119(18)
    C31 0.0508(16) 0.0582(16) 0.0496(16) -0.0155(13) 0.0278(13) -0.0062(13)
    N1 0.0341(10) 0.0343(9) 0.0339(10) -0.0038(7) 0.0155(8) -0.0032(8)
    N2 0.0378(10) 0.0365(10) 0.0355(10) -0.0027(8) 0.0166(8) -0.0001(8)
    O1 0.0442(10) 0.0710(13) 0.0481(11) -0.0187(9) 0.0092(8) 0.0213(10)
    O2 0.0768(15) 0.0417(10) 0.0591(13) -0.0238(10) 0.0274(12) -0.0086(9)
    O3 0.0540(10) 0.0345(8) 0.0416(9) 0.0038(8) 0.0198(8) 0.0092(7)
    O4 0.0365(9) 0.0575(11) 0.0325(8) -0.0067(8) 0.0167(7) -0.0015(7)
    O5 0.0431(11) 0.0668(12) 0.0457(10) 0.0046(9) 0.0250(9) 0.0085(9)
    O6 0.0403(10) 0.0494(10) 0.0364(9) 0.0036(8) 0.0180(8) 0.0072(7)
    O7 0.0575(11) 0.0388(9) 0.0350(9) 0.0079(8) 0.0235(8) 0.0037(7)
    Br1 0.0491(2) 0.1229(4) 0.0909(3) 0.0303(2) -0.00047(17) -0.0247(3)
_geom_special_details
;
All e.s.d.'s (except the e.s.d. in the dihedral angle between two l.s. planes)
are estimated using the full covariance matrix. The cell e.s.d.'s are taken
into account individually in the estimation of e.s.d.'s in distances, angles
and torsion angles; correlations between e.s.d.'s in cell parameters are only
used when they are defined by crystal symmetry. An approximate (isotropic)
treatment of cell e.s.d.'s is used for estimating e.s.d.'s involving l.s.
planes.
;
loop_
    _geom_bond_atom_site_label_1
    _geom_bond_atom_site_label_2
    _geom_bond_site_symmetry_2
    _geom_bond_distance
    _geom_bond_publ_flag
    C1 C2 . 1.379(4) ?
    C1 C6 . 1.380(4) ?
    C1 H1 . 0.9300 ?
    C2 C3 . 1.372(4) ?
    C2 H2 . 0.9300 ?
    C3 C4 . 1.377(5) ?
    C3 Br1 . 1.878(3) ?
    C4 C5 . 1.384(4) ?
    C4 H4 . 0.9300 ?
    C5 C6 . 1.380(3) ?
    C5 H5 . 0.9300 ?
    C6 N1 . 1.425(3) ?
    C7 O2 . 1.198(3) ?
    C7 N1 . 1.393(3) ?
    C7 C10 . 1.527(4) ?
    C8 O1 . 1.199(3) ?
    C8 N1 . 1.405(3) ?
    C8 C9 . 1.503(3) ?
    C9 C10 . 1.513(4) ?
    C9 C11 . 1.538(3) ?
    C9 H9 . 0.9800 ?
    C10 O3 . 1.443(3) ?
    C10 H10 . 0.9800 ?
    C11 N2 . 1.464(3) ?
    C11 C12 . 1.509(3) ?
    C11 H11 . 0.9800 ?
    C12 O4 . 1.442(3) ?
    C12 C13 . 1.524(3) ?
    C12 H12 . 0.9800 ?
    C13 O7 . 1.411(3) ?
    C13 C14 . 1.520(3) ?
    C13 H13 . 0.9800 ?
    C14 O6 . 1.420(3) ?
    C14 C15 . 1.529(3) ?
    C14 H14 . 0.9800 ?
    C15 O5 . 1.400(3) ?
    C15 O4 . 1.413(3) ?
    C15 H15 . 0.9800 ?
    C16 O6 . 1.421(3) ?
    C16 O5 . 1.423(3) ?
    C16 C18 . 1.502(4) ?
    C16 C17 . 1.513(5) ?
    C17 H17A . 0.9600 ?
    C17 H17B . 0.9600 ?
    C17 H17C . 0.9600 ?
    C18 H18A . 0.9600 ?
    C18 H18B . 0.9600 ?
    C18 H18C . 0.9600 ?
    C19 O7 . 1.433(3) ?
    C19 C20 . 1.505(4) ?
    C19 H19A . 0.9700 ?
    C19 H19B . 0.9700 ?
    C20 C21 . 1.378(3) ?
    C20 C25 . 1.382(4) ?
    C21 C22 . 1.376(4) ?
    C21 H21 . 0.9300 ?
    C22 C23 . 1.359(5) ?
    C22 H22 . 0.9300 ?
    C23 C24 . 1.375(5) ?
    C23 H23 . 0.9300 ?
    C24 C25 . 1.377(4) ?
    C24 H24 . 0.9300 ?
    C25 H25 . 0.9300 ?
    C26 C31 . 1.379(4) ?
    C26 C27 . 1.395(4) ?
    C26 N2 . 1.427(3) ?
    C27 C28 . 1.392(4) ?
    C27 H27 . 0.9300 ?
    C28 C29 . 1.364(5) ?
    C28 H28 . 0.9300 ?
    C29 C30 . 1.386(6) ?
    C29 H29 . 0.9300 ?
    C30 C31 . 1.374(4) ?
    C30 H30 . 0.9300 ?
    C31 H31 . 0.9300 ?
    N2 O3 . 1.444(3) ?
loop_
    _geom_angle_atom_site_label_1
    _geom_angle_atom_site_label_2
    _geom_angle_atom_site_label_3
    _geom_angle_site_symmetry_1
    _geom_angle_site_symmetry_3
    _geom_angle
    _geom_angle_publ_flag
    C2 C1 C6 . . 119.5(2) ?
    C2 C1 H1 . . 120.2 ?
    C6 C1 H1 . . 120.2 ?
    C3 C2 C1 . . 120.0(3) ?
    C3 C2 H2 . . 120.0 ?
    C1 C2 H2 . . 120.0 ?
    C2 C3 C4 . . 120.9(3) ?
    C2 C3 Br1 . . 119.0(2) ?
    C4 C3 Br1 . . 120.2(2) ?
    C3 C4 C5 . . 119.3(3) ?
    C3 C4 H4 . . 120.4 ?
    C5 C4 H4 . . 120.4 ?
    C6 C5 C4 . . 119.9(3) ?
    C6 C5 H5 . . 120.1 ?
    C4 C5 H5 . . 120.1 ?
    C1 C6 C5 . . 120.4(2) ?
    C1 C6 N1 . . 119.1(2) ?
    C5 C6 N1 . . 120.5(2) ?
    O2 C7 N1 . . 125.6(3) ?
    O2 C7 C10 . . 126.5(2) ?
    N1 C7 C10 . . 107.9(2) ?
    O1 C8 N1 . . 123.9(2) ?
    O1 C8 C9 . . 126.9(2) ?
    N1 C8 C9 . . 109.2(2) ?
    C8 C9 C10 . . 104.74(19) ?
    C8 C9 C11 . . 110.7(2) ?
    C10 C9 C11 . . 103.35(19) ?
    C8 C9 H9 . . 112.5 ?
    C10 C9 H9 . . 112.5 ?
    C11 C9 H9 . . 112.5 ?
    O3 C10 C9 . . 106.3(2) ?
    O3 C10 C7 . . 110.5(2) ?
    C9 C10 C7 . . 105.72(19) ?
    O3 C10 H10 . . 111.4 ?
    C9 C10 H10 . . 111.4 ?
    C7 C10 H10 . . 111.4 ?
    N2 C11 C12 . . 107.55(18) ?
    N2 C11 C9 . . 105.52(19) ?
    C12 C11 C9 . . 112.38(19) ?
    N2 C11 H11 . . 110.4 ?
    C12 C11 H11 . . 110.4 ?
    C9 C11 H11 . . 110.4 ?
    O4 C12 C11 . . 108.86(18) ?
    O4 C12 C13 . . 103.47(18) ?
    C11 C12 C13 . . 114.83(19) ?
    O4 C12 H12 . . 109.8 ?
    C11 C12 H12 . . 109.8 ?
    C13 C12 H12 . . 109.8 ?
    O7 C13 C14 . . 110.6(2) ?
    O7 C13 C12 . . 108.39(18) ?
    C14 C13 C12 . . 100.91(18) ?
    O7 C13 H13 . . 112.1 ?
    C14 C13 H13 . . 112.1 ?
    C12 C13 H13 . . 112.1 ?
    O6 C14 C13 . . 109.06(19) ?
    O6 C14 C15 . . 103.8(2) ?
    C13 C14 C15 . . 103.82(17) ?
    O6 C14 H14 . . 113.1 ?
    C13 C14 H14 . . 113.1 ?
    C15 C14 H14 . . 113.1 ?
    O5 C15 O4 . . 111.0(2) ?
    O5 C15 C14 . . 105.81(19) ?
    O4 C15 C14 . . 107.62(18) ?
    O5 C15 H15 . . 110.8 ?
    O4 C15 H15 . . 110.8 ?
    C14 C15 H15 . . 110.8 ?
    O6 C16 O5 . . 105.7(2) ?
    O6 C16 C18 . . 110.7(2) ?
    O5 C16 C18 . . 109.9(3) ?
    O6 C16 C17 . . 108.6(2) ?
    O5 C16 C17 . . 109.3(3) ?
    C18 C16 C17 . . 112.5(3) ?
    C16 C17 H17A . . 109.5 ?
    C16 C17 H17B . . 109.5 ?
    H17A C17 H17B . . 109.5 ?
    C16 C17 H17C . . 109.5 ?
    H17A C17 H17C . . 109.5 ?
    H17B C17 H17C . . 109.5 ?
    C16 C18 H18A . . 109.5 ?
    C16 C18 H18B . . 109.5 ?
    H18A C18 H18B . . 109.5 ?
    C16 C18 H18C . . 109.5 ?
    H18A C18 H18C . . 109.5 ?
    H18B C18 H18C . . 109.5 ?
    O7 C19 C20 . . 114.1(2) ?
    O7 C19 H19A . . 108.7 ?
    C20 C19 H19A . . 108.7 ?
    O7 C19 H19B . . 108.7 ?
    C20 C19 H19B . . 108.7 ?
    H19A C19 H19B . . 107.6 ?
    C21 C20 C25 . . 118.8(2) ?
    C21 C20 C19 . . 121.0(2) ?
    C25 C20 C19 . . 120.2(2) ?
    C22 C21 C20 . . 119.8(3) ?
    C22 C21 H21 . . 120.1 ?
    C20 C21 H21 . . 120.1 ?
    C23 C22 C21 . . 121.2(3) ?
    C23 C22 H22 . . 119.4 ?
    C21 C22 H22 . . 119.4 ?
    C22 C23 C24 . . 119.7(3) ?
    C22 C23 H23 . . 120.2 ?
    C24 C23 H23 . . 120.2 ?
    C25 C24 C23 . . 119.5(3) ?
    C25 C24 H24 . . 120.2 ?
    C23 C24 H24 . . 120.2 ?
    C24 C25 C20 . . 120.9(3) ?
    C24 C25 H25 . . 119.5 ?
    C20 C25 H25 . . 119.5 ?
    C31 C26 C27 . . 118.8(3) ?
    C31 C26 N2 . . 119.8(2) ?
    C27 C26 N2 . . 121.1(2) ?
    C28 C27 C26 . . 119.5(3) ?
    C28 C27 H27 . . 120.3 ?
    C26 C27 H27 . . 120.3 ?
    C29 C28 C27 . . 121.3(3) ?
    C29 C28 H28 . . 119.3 ?
    C27 C28 H28 . . 119.3 ?
    C28 C29 C30 . . 118.8(3) ?
    C28 C29 H29 . . 120.6 ?
    C30 C29 H29 . . 120.6 ?
    C31 C30 C29 . . 120.6(3) ?
    C31 C30 H30 . . 119.7 ?
    C29 C30 H30 . . 119.7 ?
    C30 C31 C26 . . 120.9(3) ?
    C30 C31 H31 . . 119.5 ?
    C26 C31 H31 . . 119.5 ?
    C7 N1 C8 . . 111.6(2) ?
    C7 N1 C6 . . 124.2(2) ?
    C8 N1 C6 . . 124.1(2) ?
    C26 N2 O3 . . 111.51(19) ?
    C26 N2 C11 . . 120.00(19) ?
    O3 N2 C11 . . 103.42(17) ?
    N2 O3 C10 . . 106.78(17) ?
    C15 O4 C12 . . 106.98(17) ?
    C15 O5 C16 . . 109.83(19) ?
    C14 O6 C16 . . 108.42(18) ?
    C13 O7 C19 . . 114.50(18) ?
loop_
    _geom_torsion_atom_site_label_1
    _geom_torsion_atom_site_label_2
    _geom_torsion_atom_site_label_3
    _geom_torsion_atom_site_label_4
    _geom_torsion_site_symmetry_1
    _geom_torsion_site_symmetry_2
    _geom_torsion_site_symmetry_3
    _geom_torsion_site_symmetry_4
    _geom_torsion
    _geom_torsion_publ_flag
    C6 C1 C2 C3 . . . . -0.2(4) ?
    C1 C2 C3 C4 . . . . 0.7(5) ?
    C1 C2 C3 Br1 . . . . 179.9(2) ?
    C2 C3 C4 C5 . . . . -0.5(5) ?
    Br1 C3 C4 C5 . . . . -179.7(2) ?
    C3 C4 C5 C6 . . . . -0.3(5) ?
    C2 C1 C6 C5 . . . . -0.5(4) ?
    C2 C1 C6 N1 . . . . -178.4(2) ?
    C4 C5 C6 C1 . . . . 0.8(4) ?
    C4 C5 C6 N1 . . . . 178.6(2) ?
    O1 C8 C9 C10 . . . . -172.5(3) ?
    N1 C8 C9 C10 . . . . 9.1(3) ?
    O1 C8 C9 C11 . . . . 76.7(3) ?
    N1 C8 C9 C11 . . . . -101.7(2) ?
    C8 C9 C10 O3 . . . . -123.0(2) ?
    C11 C9 C10 O3 . . . . -7.1(2) ?
    C8 C9 C10 C7 . . . . -5.5(2) ?
    C11 C9 C10 C7 . . . . 110.4(2) ?
    O2 C7 C10 O3 . . . . -63.6(3) ?
    N1 C7 C10 O3 . . . . 114.9(2) ?
    O2 C7 C10 C9 . . . . -178.2(3) ?
    N1 C7 C10 C9 . . . . 0.3(2) ?
    C8 C9 C11 N2 . . . . 95.2(2) ?
    C10 C9 C11 N2 . . . . -16.4(2) ?
    C8 C9 C11 C12 . . . . -147.9(2) ?
    C10 C9 C11 C12 . . . . 100.5(2) ?
    N2 C11 C12 O4 . . . . -179.02(17) ?
    C9 C11 C12 O4 . . . . 65.3(2) ?
    N2 C11 C12 C13 . . . . -63.6(2) ?
    C9 C11 C12 C13 . . . . -179.3(2) ?
    O4 C12 C13 O7 . . . . 75.3(2) ?
    C11 C12 C13 O7 . . . . -43.2(3) ?
    O4 C12 C13 C14 . . . . -40.9(2) ?
    C11 C12 C13 C14 . . . . -159.34(19) ?
    O7 C13 C14 O6 . . . . 163.81(18) ?
    C12 C13 C14 O6 . . . . -81.6(2) ?
    O7 C13 C14 C15 . . . . -86.0(2) ?
    C12 C13 C14 C15 . . . . 28.5(2) ?
    O6 C14 C15 O5 . . . . -11.6(2) ?
    C13 C14 C15 O5 . . . . -125.6(2) ?
    O6 C14 C15 O4 . . . . 107.1(2) ?
    C13 C14 C15 O4 . . . . -6.9(3) ?
    O7 C19 C20 C21 . . . . -118.0(3) ?
    O7 C19 C20 C25 . . . . 64.0(3) ?
    C25 C20 C21 C22 . . . . 1.6(4) ?
    C19 C20 C21 C22 . . . . -176.4(2) ?
    C20 C21 C22 C23 . . . . -1.0(4) ?
    C21 C22 C23 C24 . . . . -0.1(5) ?
    C22 C23 C24 C25 . . . . 0.6(5) ?
    C23 C24 C25 C20 . . . . 0.0(4) ?
    C21 C20 C25 C24 . . . . -1.1(4) ?
    C19 C20 C25 C24 . . . . 177.0(3) ?
    C31 C26 C27 C28 . . . . -1.9(4) ?
    N2 C26 C27 C28 . . . . -175.4(3) ?
    C26 C27 C28 C29 . . . . 0.9(5) ?
    C27 C28 C29 C30 . . . . -0.1(6) ?
    C28 C29 C30 C31 . . . . 0.3(6) ?
    C29 C30 C31 C26 . . . . -1.4(5) ?
    C27 C26 C31 C30 . . . . 2.2(4) ?
    N2 C26 C31 C30 . . . . 175.7(3) ?
    O2 C7 N1 C8 . . . . -175.9(2) ?
    C10 C7 N1 C8 . . . . 5.6(3) ?
    O2 C7 N1 C6 . . . . 8.6(4) ?
    C10 C7 N1 C6 . . . . -169.94(19) ?
    O1 C8 N1 C7 . . . . 172.1(2) ?
    C9 C8 N1 C7 . . . . -9.4(3) ?
    O1 C8 N1 C6 . . . . -12.3(4) ?
    C9 C8 N1 C6 . . . . 166.1(2) ?
    C1 C6 N1 C7 . . . . 134.2(2) ?
    C5 C6 N1 C7 . . . . -43.7(3) ?
    C1 C6 N1 C8 . . . . -40.8(3) ?
    C5 C6 N1 C8 . . . . 141.3(2) ?
    C31 C26 N2 O3 . . . . 27.9(3) ?
    C27 C26 N2 O3 . . . . -158.7(2) ?
    C31 C26 N2 C11 . . . . 149.0(2) ?
    C27 C26 N2 C11 . . . . -37.7(3) ?
    C12 C11 N2 C26 . . . . 148.6(2) ?
    C9 C11 N2 C26 . . . . -91.2(2) ?
    C12 C11 N2 O3 . . . . -86.4(2) ?
    C9 C11 N2 O3 . . . . 33.8(2) ?
    C26 N2 O3 C10 . . . . 91.0(2) ?
    C11 N2 O3 C10 . . . . -39.3(2) ?
    C9 C10 O3 N2 . . . . 28.7(2) ?
    C7 C10 O3 N2 . . . . -85.5(2) ?
    O5 C15 O4 C12 . . . . 95.9(2) ?
    C14 C15 O4 C12 . . . . -19.5(3) ?
    C11 C12 O4 C15 . . . . 160.8(2) ?
    C13 C12 O4 C15 . . . . 38.2(2) ?
    O4 C15 O5 C16 . . . . -120.5(2) ?
    C14 C15 O5 C16 . . . . -4.1(3) ?
    O6 C16 O5 C15 . . . . 18.4(3) ?
    C18 C16 O5 C15 . . . . -101.0(3) ?
    C17 C16 O5 C15 . . . . 135.0(3) ?
    C13 C14 O6 C16 . . . . 133.4(2) ?
    C15 C14 O6 C16 . . . . 23.3(2) ?
    O5 C16 O6 C14 . . . . -26.3(3) ?
    C18 C16 O6 C14 . . . . 92.6(3) ?
    C17 C16 O6 C14 . . . . -143.4(2) ?
    C14 C13 O7 C19 . . . . -109.0(2) ?
    C12 C13 O7 C19 . . . . 141.2(2) ?
    C20 C19 O7 C13 . . . . 70.5(3) ?
loop_
    _geom_hbond_atom_site_label_D
    _geom_hbond_atom_site_label_H
    _geom_hbond_atom_site_label_A
    _geom_hbond_site_symmetry_A
    _geom_hbond_distance_DH
    _geom_hbond_distance_HA
    _geom_hbond_distance_DA
    _geom_hbond_angle_DHA
    C1 H1 O2 1_565 0.93 2.46 3.273(3) 145.4
    C5 H5 O5 2_746 0.93 2.52 3.198(3) 130.4
    C9 H9 O1 2_746 0.98 2.58 3.418(3) 143.5
    C19 H19B O3 1_565 0.97 2.58 3.360(3) 137.2
    C17 H17b Cg1 2_546 0.96 2.86 3.720(4) 150
    C21 H21 Cg2 2_545 0.93 2.67 3.559(7) 160
