# Supplementary material for: 3-(6-Benz­yloxy-2,2-dimethyl­perhydro­furo[2,3-d][1,3]dioxol-5-yl)-5-(4-bromo­phen­yl)-2-phenyl­perhydro­pyrrolo[3,4-d]isoxazole-4,6-dione
Source: Acta Crystallogr Sect E Struct Rep Online. 2009 Apr 30;65(Pt 5):o1156. doi: 10.1107/S1600536809015104 (PMC2977822; doi:10.1107/S1600536809015104)
Supplement: Supplementary file 2 [file e-65-o1156-Isup2.hkl]

#
# h,k,l, Fc-squared, Fo-squared, sigma(Fo-squared) and status flag
#
data_I
_shelx_title ' MDS16 in P2(1)'
_shelx_refln_list_code          4
_shelx_F_calc_maximum      158.39
_exptl_crystal_F_000       640.00
_reflns_d_resolution_high  0.6772
 
loop_
 _symmetry_equiv_pos_as_xyz
 'x, y, z'
 '-x, y+1/2, -z'
 
_cell_length_a    15.0680
_cell_length_b     6.6801
_cell_length_c    15.8550
_cell_angle_alpha  90.000
_cell_angle_beta  117.578
_cell_angle_gamma  90.000
 
_shelx_F_squared_multiplier     1.000
 
loop_
 _refln_index_h
 _refln_index_k
 _refln_index_l
 _refln_F_squared_calc
 _refln_F_squared_meas
 _refln_F_squared_sigma
 _refln_observed_status
   3  -9   0       16.34       18.02      3.70 o
   4  -9   0       12.81       17.70      2.93 o
   5  -9   0        3.32        0.66      3.17 o
   6  -9   0        0.38       -1.02      3.80 o
   7  -9   0        4.00        7.14      5.24 o
   8  -9   0        1.06        3.49      8.39 o
   2  -8   0        3.15        3.44      7.49 o
   3  -8   0        3.86       10.89      3.47 o
   4  -8   0        2.41        3.75      2.63 o
   5  -8   0       17.39       18.92      3.10 o
   6  -8   0        8.71       10.73      3.14 o
   7  -8   0        8.86       11.90      3.35 o
   8  -8   0        2.94        7.06      3.62 o
   9  -8   0        7.65        4.36      3.83 o
  10  -8   0        4.31        2.80      5.27 o
  11  -8   0        1.72        1.04      6.40 o
   1  -7   0       21.09       15.32      6.28 o
   2  -7   0        7.37        6.67      1.80 o
   3  -7   0       19.58       16.40      2.15 o
   4  -7   0        0.09        3.23      2.18 o
   5  -7   0       26.15       26.51      2.86 o
   6  -7   0       21.49       18.12      4.14 o
   7  -7   0       29.95       39.35      3.38 o
   8  -7   0        1.98       -2.08      3.54 o
   9  -7   0        5.09       12.05      3.37 o
  10  -7   0        9.61       20.04      4.71 o
  11  -7   0        5.49        0.56      7.06 o
  12  -7   0       14.62       10.51      6.52 o
  13  -7   0        7.14        9.04      5.34 o
   0  -6   0      200.98      174.82     14.34 o
   1  -6   0        6.49        4.21      5.38 o
   2  -6   0       38.56       33.19      2.12 o
   3  -6   0        9.43       10.41      1.75 o
   4  -6   0       69.55       70.63      3.22 o
   5  -6   0      168.39      158.01      6.03 o
   6  -6   0       24.91       23.41      2.45 o
   7  -6   0       80.06       75.09      4.41 o
   8  -6   0       23.65       22.92      3.16 o
   9  -6   0        9.78        6.22      2.98 o
  10  -6   0       44.25       45.76      4.75 o
  11  -6   0       19.56       18.70      4.34 o
  12  -6   0        5.07        3.50      8.50 o
  13  -6   0        4.28        8.59      5.09 o
  14  -6   0       17.06       17.11      5.35 o
  15  -6   0       21.97       16.86      7.91 o
   1  -5   0      253.61      250.62     13.78 o
   2  -5   0       82.70       89.20      2.99 o
   3  -5   0       53.14       50.73      2.53 o
   4  -5   0       22.11       24.43      1.86 o
   5  -5   0       68.34       64.60      3.17 o
   6  -5   0       81.17       71.91      3.24 o
   7  -5   0      350.50      339.86     11.17 o
   8  -5   0      192.18      200.03      7.33 o
   9  -5   0       47.22       49.16      3.33 o
  10  -5   0        8.39        6.71      2.87 o
  11  -5   0       29.05       47.85      5.63 o
  12  -5   0       28.10       27.07      4.40 o
  13  -5   0       41.09       46.70      4.95 o
  14  -5   0       10.32       18.15      6.72 o
  15  -5   0        3.24        2.58      6.85 o
  16  -5   0       24.75       30.38      7.88 o
   0  -4   0     2726.04     3024.33    203.22 o
   1  -4   0       53.10       46.41      6.21 o
   2  -4   0      527.16      569.01     22.14 o
   3  -4   0       13.56       13.62      1.31 o
   4  -4   0     1047.70     1056.87     33.31 o
   5  -4   0       80.75       93.04      3.32 o
   6  -4   0      304.73      309.84      8.79 o
   7  -4   0      757.26      730.18     20.04 o
   8  -4   0      100.82       92.44      3.50 o
   9  -4   0      442.59      456.97     12.96 o
  10  -4   0      158.89      151.26      6.39 o
  11  -4   0       34.12       33.40      3.84 o
  12  -4   0       17.46       21.48      3.82 o
  13  -4   0       23.38       35.04      4.32 o
  14  -4   0       24.55       20.78      5.96 o
  15  -4   0       19.70       12.15      5.96 o
  16  -4   0        5.05        4.85      7.09 o
  17  -4   0        7.23        0.07     12.10 o
  18  -4   0        4.72        3.72     13.43 o
   2  -3   0       16.26       21.60      1.11 o
   3  -3   0      259.74      257.87      6.89 o
   4  -3   0      461.15      554.84     15.13 o
   5  -3   0     2362.11     2471.98     67.28 o
   6  -3   0      589.56      613.34     16.99 o
   7  -3   0      189.07      202.64      5.94 o
   8  -3   0     1228.85     1211.88     32.66 o
   9  -3   0       47.74       43.84      2.29 o
  10  -3   0       23.01       24.41      2.29 o
  11  -3   0       77.42       80.71      3.71 o
  12  -3   0      282.42      262.23     10.18 o
  13  -3   0       41.03       36.93      3.29 o
  14  -3   0       78.76       87.10      5.36 o
  15  -3   0       44.78       47.08      4.60 o
  16  -3   0        5.39        6.41      6.11 o
  17  -3   0       17.13       20.15      6.88 o
  18  -3   0        6.24       16.22     11.24 o
   0  -2   0     4803.74     4937.79    223.88 o
   1  -2   0     1270.92     1333.17     53.23 o
   2  -2   0     2461.05     2546.80     80.61 o
   3  -2   0      436.78      431.17     11.79 o
   4  -2   0     3888.39     3933.13    113.20 o
   5  -2   0      331.14      337.41     10.06 o
   6  -2   0      994.81     1029.65     30.34 o
   7  -2   0      830.03      741.96     21.88 o
   8  -2   0      178.23      168.28      7.11 o
   9  -2   0      797.64      789.89     29.99 o
  10  -2   0      117.54      123.23      5.81 o
  11  -2   0      536.89      511.63     25.11 o
  12  -2   0       14.51       12.97      4.12 o
  13  -2   0      307.53      309.47     17.63 o
  14  -2   0       38.43       40.55      4.49 o
  15  -2   0       55.35       51.14      5.25 o
  16  -2   0       59.53       69.13      5.99 o
  17  -2   0       41.69       51.47      7.57 o
  18  -2   0       31.23       46.60      7.34 o
  19  -2   0        4.82        0.23      7.87 o
   1  -1   0     5676.78     5638.78    186.54 o
   2  -1   0     3946.14     4032.42    113.45 o
   3  -1   0     3042.24     3315.86    108.81 o
   4  -1   0     2656.91     2649.81     97.89 o
   5  -1   0      161.24      160.77      6.31 o
   6  -1   0      850.73      961.68     35.64 o
   7  -1   0      470.67      570.62     20.67 o
   8  -1   0      910.05      875.86     32.92 o
   9  -1   0      172.28      172.30      7.76 o
  10  -1   0       26.96       29.62      3.55 o
  11  -1   0        4.39        2.41      3.51 o
  12  -1   0      410.75      380.86     29.35 o
  13  -1   0       87.23       73.95     10.45 o
  14  -1   0       68.00       56.84      9.99 o
  15  -1   0      135.25      130.85      9.69 o
  16  -1   0       73.69       80.89      8.27 o
  17  -1   0        0.65        0.49      7.44 o
  18  -1   0       20.05       25.32      7.72 o
  19  -1   0        0.15       -8.17      8.17 o
   1   0   0     1646.14       -0.06      0.06 o
   2   0   0     2809.32     2982.89     99.05 o
   3   0   0     1773.42     1711.14     69.35 o
   4   0   0     3296.24     3364.26    124.33 o
   5   0   0      617.71      634.46     29.88 o
   6   0   0       54.76       37.77      4.43 o
   7   0   0     2726.76     2981.84    139.44 o
   8   0   0      380.59      418.12     20.19 o
   9   0   0      444.45      460.30     22.09 o
  10   0   0      394.81      400.71     19.56 o
  11   0   0       21.92       16.04      6.42 o
  12   0   0        6.36       16.78      7.24 o
  13   0   0      306.42      301.98     25.11 o
  14   0   0      155.69      187.63     18.55 o
  15   0   0       32.87       28.26      9.73 o
  16   0   0        8.17       10.63      6.48 o
  17   0   0      160.57      170.20     12.61 o
  18   0   0        0.15       -0.48      7.93 o
  19   0   0        6.83        7.59     17.55 o
   1   1   0     6305.23     6195.28    207.51 o
   2   1   0     2958.99     3245.20    263.41 o
   3   1   0     3316.98     3555.88    248.59 o
   4   1   0     2654.53     2646.01    195.80 o
   7   1   0      404.23      497.78     41.43 o
   8   1   0      914.96      897.72     65.94 o
   9   1   0      232.05      233.39     15.87 o
  10   1   0       20.22       21.51      5.73 o
  11   1   0        2.53       -0.56      5.40 o
  12   1   0      367.79      356.72     29.96 o
  13   1   0      106.51       92.61     11.06 o
  14   1   0       83.38       57.96      9.85 o
  15   1   0      132.11      115.94     13.64 o
  16   1   0       66.98       75.18     12.64 o
  17   1   0        1.84       -3.78      7.34 o
  18   1   0       22.13       16.25      7.93 o
  19   1   0        0.68       -8.01      8.01 o
   0   2   0     4295.16     4520.64    321.46 o
   1   2   0     1313.69     1417.34     43.15 o
   2   2   0     2364.83     2577.20     79.60 o
   4   2   0     3725.30     3839.85    288.55 o
   5   2   0      323.91      342.88     25.72 o
   6   2   0     1083.82     1101.92     77.42 o
   7   2   0      888.03      775.32     55.84 o
   8   2   0      194.56      181.09     14.38 o
   9   2   0      884.14      839.30     60.14 o
  10   2   0      102.34      109.68     11.43 o
  11   2   0      532.78      526.66     40.20 o
  12   2   0       12.09        3.49      7.10 o
  13   2   0      291.55      284.85     25.09 o
  14   2   0       22.26       21.93      9.54 o
  15   2   0       58.11       60.82     11.38 o
  16   2   0       62.49       81.49     12.78 o
  17   2   0       31.17       32.99      8.26 o
  18   2   0       25.96       16.91      8.64 o
  19   2   0        8.60       10.16      8.55 o
   1   3   0      329.94      415.23     21.77 o
   3   3   0      222.92      222.29     13.28 o
   5   3   0     2396.04     2572.46    184.25 o
   6   3   0      640.28      651.19     46.57 o
   7   3   0      189.43      199.64     16.46 o
   8   3   0     1153.90     1142.23     89.45 o
   9   3   0       71.10       66.85      7.10 o
  10   3   0       36.77       49.69      7.01 o
  11   3   0       40.93       55.40      8.87 o
  12   3   0      304.70      286.83     23.04 o
  13   3   0       27.26       22.48      8.82 o
  14   3   0       72.68       91.96     12.36 o
  15   3   0       46.53       37.40     11.13 o
  16   3   0       11.39       15.67      6.98 o
  17   3   0       19.55       14.83      7.92 o
  18   3   0        1.76        7.35      8.06 o
   1   4   0       88.67       78.44      3.44 o
   2   4   0      567.16      616.82     30.97 o
   4   4   0      990.00     1027.04     77.88 o
   5   4   0       90.99      102.18      8.75 o
   6   4   0      298.41      305.94     24.07 o
   7   4   0      758.43      732.84     54.98 o
   8   4   0       71.75       61.77      8.59 o
   9   4   0      491.55      493.31     35.66 o
  10   4   0      210.76      210.30     15.66 o
  11   4   0       26.58       19.64      7.75 o
  12   4   0       19.31       19.53      8.10 o
  13   4   0       16.36       19.44      9.08 o
  14   4   0       15.51        4.93      9.50 o
  15   4   0       17.51       13.05      6.98 o
  16   4   0        4.01       15.83      7.65 o
  17   4   0        5.96        4.87     13.01 o
  18   4   0        2.42        3.31     12.89 o
   1   5   0      280.51      273.10     14.08 o
   2   5   0       45.31       57.64      3.61 o
   3   5   0       64.59       69.51      4.09 o
   4   5   0       22.22       19.39      3.98 o
   5   5   0      102.49       98.39      7.73 o
   6   5   0       61.53       56.70      7.01 o
   7   5   0      318.91      297.23     25.79 o
   8   5   0      199.99      193.75     16.81 o
   9   5   0       70.83       68.43      8.15 o
  10   5   0       12.11        1.58      6.59 o
  11   5   0       28.83       35.75      8.40 o
  12   5   0       32.65       27.16      8.73 o
  13   5   0       41.61       34.56      6.66 o
  14   5   0       16.47       29.38      7.12 o
  15   5   0        0.48       -6.93      6.98 o
  16   5   0       25.27       30.63      8.10 o
  17   5   0        1.50        6.59     12.22 o
   2   6   0       38.63       37.10      3.93 o
   3   6   0        8.77       10.01      2.24 o
   4   6   0       63.71       60.95      4.50 o
   5   6   0      156.95      151.08      9.24 o
   6   6   0       15.57       15.29      3.50 o
   7   6   0       75.00       74.64      5.78 o
   8   6   0       30.20       29.14      4.40 o
   9   6   0        6.68       -3.19      4.35 o
  10   6   0       41.54       42.46      5.76 o
  11   6   0       21.82       16.23      5.53 o
  12   6   0        3.84        5.71      5.97 o
  13   6   0        4.44        4.43      6.67 o
  14   6   0       12.72       12.24      7.14 o
  15   6   0       20.27       17.49      7.55 o
   4   7   0        0.03       -0.41      2.76 o
   5   7   0       28.93       24.81      3.69 o
   6   7   0       17.44       11.35      3.78 o
   7   7   0       31.05       32.79      4.73 o
   8   7   0        1.16       -1.03      4.63 o
   9   7   0        6.93       11.16      4.81 o
  10   7   0       12.21       16.69      5.50 o
  11   7   0        3.38        7.01      5.84 o
  12   7   0       12.88       11.69      6.40 o
  13   7   0        7.21       13.51      6.90 o
   9   8   0        8.57        6.91      7.17 o
  10   8   0        3.52        3.49      5.59 o
  11   8   0        1.21        2.52      5.96 o
  -8  -9   1        1.51       -0.59      4.05 o
  -7  -9   1        2.11        2.25      3.99 o
  -6  -9   1        3.89       -0.81      6.69 o
  -5  -9   1       25.20       29.77      3.36 o
  -4  -9   1        0.71        7.56      4.84 o
  -3  -9   1       11.22        9.51      3.47 o
   3  -9   1       22.07       23.15      2.95 o
   4  -9   1       12.68       12.12      3.05 o
   5  -9   1       18.31       22.86      3.77 o
   6  -9   1       10.24       10.51      3.93 o
   7  -9   1        5.68       -2.30      4.18 o
 -11  -8   1        6.49       11.11      6.38 o
 -10  -8   1       42.55       52.86      5.83 o
  -9  -8   1       23.29       40.65      4.07 o
  -8  -8   1       37.00       38.71      4.39 o
  -7  -8   1       55.91       55.62      3.92 o
  -6  -8   1        0.05        4.04      4.79 o
  -5  -8   1        0.40        2.23      3.65 o
  -4  -8   1        4.10        3.10      3.88 o
  -3  -8   1        2.75        5.37      3.24 o
  -2  -8   1       39.35       40.42     10.28 o
   2  -8   1       14.43       20.58      9.64 o
   3  -8   1       17.15       19.29      3.10 o
   4  -8   1        2.18        1.40      2.74 o
   5  -8   1        4.15        1.71      2.93 o
   6  -8   1       37.45       38.45      3.62 o
   7  -8   1       11.24        4.29      3.49 o
   8  -8   1        0.25        5.77      3.64 o
   9  -8   1       18.33       24.01      5.58 o
  10  -8   1        0.97       -2.98      6.21 o
  11  -8   1        5.03       10.45      6.29 o
 -14  -7   1        0.47        0.66      6.85 o
 -13  -7   1        2.95        3.76      5.13 o
 -12  -7   1        7.06        6.25      5.25 o
 -11  -7   1       13.37       15.32      8.76 o
 -10  -7   1        9.37       -0.92      5.46 o
  -9  -7   1        4.49        4.31      3.22 o
  -8  -7   1       31.05       28.06      5.64 o
  -7  -7   1       15.36       14.79      3.49 o
  -6  -7   1       25.20       21.30      2.79 o
  -5  -7   1       34.03       35.66      3.26 o
  -4  -7   1       38.47       40.31      3.41 o
  -3  -7   1       19.40       15.90      2.06 o
  -2  -7   1       58.12       49.82      3.76 o
  -1  -7   1      170.44      166.79     14.66 o
   0  -7   1       67.72       55.98      4.40 o
   1  -7   1       48.38       41.38      5.49 o
   2  -7   1       10.06       12.53      2.01 o
   3  -7   1       16.97       15.03      2.60 o
   4  -7   1       25.10       26.58      2.78 o
   5  -7   1        3.69        4.36      3.45 o
   6  -7   1       27.28       29.61      3.43 o
   7  -7   1        4.93        5.70      2.98 o
   8  -7   1       27.10       27.90      3.50 o
   9  -7   1       19.57       24.36      3.63 o
  10  -7   1        4.58        2.88      5.29 o
  11  -7   1        2.14       -4.76      4.85 o
  12  -7   1        4.35        6.19      5.65 o
  13  -7   1        2.30       11.55      5.36 o
 -16  -6   1        5.28        6.94     13.38 o
 -15  -6   1        2.86       10.11      7.36 o
 -14  -6   1        7.69       10.89      5.63 o
 -13  -6   1       18.81       14.47      4.95 o
 -12  -6   1       21.86       17.61      4.98 o
 -11  -6   1       16.59       21.23      6.63 o
 -10  -6   1       10.82        9.72      3.46 o
  -9  -6   1       14.94       24.09      3.17 o
  -8  -6   1       31.41       31.16      3.05 o
  -7  -6   1        6.79        3.21      2.40 o
  -6  -6   1      214.20      183.85      7.11 o
  -5  -6   1       52.87       58.70      3.02 o
  -4  -6   1       16.90       22.68      2.05 o
  -3  -6   1      160.17      130.72      5.26 o
  -2  -6   1      160.26      159.11     12.89 o
  -1  -6   1       44.82       47.41      6.87 o
   0  -6   1       78.22       84.39      6.99 o
   1  -6   1      247.66      223.97     11.61 o
   2  -6   1       18.13       16.13      1.83 o
   3  -6   1      123.15      127.24      4.84 o
   4  -6   1      224.56      224.32      8.18 o
   5  -6   1       59.93       51.66      3.10 o
   6  -6   1       38.91       41.28      3.22 o
   7  -6   1       68.40       69.76      3.64 o
   8  -6   1        4.47        4.28      2.96 o
   9  -6   1       30.10       23.55      3.37 o
  10  -6   1        2.44        1.50      4.12 o
  11  -6   1       68.78       67.82      5.62 o
  12  -6   1        7.39        4.56      7.71 o
  13  -6   1        1.15       -0.50      6.48 o
  14  -6   1        0.59       -3.37      7.04 o
  15  -6   1        0.16        9.61      7.66 o
 -17  -5   1       11.31        9.85      7.80 o
 -16  -5   1       15.91       19.18     11.98 o
 -15  -5   1       14.40        9.62      8.76 o
 -14  -5   1       29.17       31.33      5.01 o
 -13  -5   1       39.60       52.36      6.87 o
 -12  -5   1       33.41       21.79      4.06 o
 -11  -5   1       97.29       81.32      5.36 o
 -10  -5   1      148.64      161.11      6.36 o
  -9  -5   1       16.80       15.39      2.65 o
  -8  -5   1       15.68       12.12      2.39 o
  -7  -5   1       10.71       10.83      2.83 o
  -6  -5   1       87.72       88.19      3.88 o
  -5  -5   1        6.41        3.48      1.70 o
  -4  -5   1      594.44      585.12     19.12 o
  -3  -5   1      346.50      329.39     10.83 o
  -2  -5   1      207.67      174.32     10.38 o
  -1  -5   1      358.63      368.30     17.15 o
   0  -5   1      119.25      109.90      9.80 o
   1  -5   1       40.07       45.04      2.57 o
   2  -5   1       54.56       55.89      2.40 o
   3  -5   1      268.95      281.85      8.83 o
   4  -5   1      693.22      612.81     19.86 o
   5  -5   1      236.49      251.05      8.54 o
   6  -5   1       73.90       73.62      3.31 o
   7  -5   1        9.76       12.92      2.38 o
   8  -5   1       87.69       87.33      4.00 o
   9  -5   1      128.76      132.05      5.82 o
  10  -5   1      104.98       93.76      5.47 o
  11  -5   1       20.43       14.35      4.02 o
  12  -5   1       17.10       27.18      4.39 o
  13  -5   1       35.78       42.74      5.05 o
  14  -5   1       12.02        4.59      6.52 o
  15  -5   1       15.39       21.58      8.50 o
  16  -5   1        8.65      -12.50     12.50 o
 -18  -4   1       31.86       47.78      8.31 o
 -17  -4   1       22.08       25.53      7.35 o
 -16  -4   1       24.85       31.82      7.08 o
 -15  -4   1       57.95       58.47      7.25 o
 -14  -4   1       15.21       13.25      4.28 o
 -13  -4   1       40.86       36.66      4.25 o
 -12  -4   1       82.34       89.64      5.40 o
 -11  -4   1       62.83       60.26      4.24 o
 -10  -4   1        1.82       -1.15      2.21 o
  -9  -4   1      127.72      124.77      4.16 o
  -8  -4   1       33.54       44.87      2.22 o
  -7  -4   1      292.32      263.83      7.57 o
  -6  -4   1      337.93      317.37      9.57 o
  -5  -4   1      134.88      136.89      4.34 o
  -4  -4   1      148.61      163.83      6.17 o
  -3  -4   1     1531.46     1502.16     49.02 o
  -1  -4   1      134.75      145.59      6.19 o
   0  -4   1       23.75       20.13      2.94 o
   1  -4   1      600.25      599.23     26.55 o
   2  -4   1      661.33      689.47     20.75 o
   3  -4   1       15.60       15.44      1.39 o
   4  -4   1      267.20      292.23      9.30 o
   5  -4   1      150.97      126.48      4.73 o
   6  -4   1      266.59      281.56      8.14 o
   7  -4   1      356.25      337.89      9.62 o
   8  -4   1      149.01      140.44      4.67 o
   9  -4   1      311.85      288.89      8.47 o
  10  -4   1       67.20       78.94      5.10 o
  11  -4   1       32.73       34.46      4.05 o
  12  -4   1       67.41       60.15      4.68 o
  13  -4   1       68.38       71.64      5.30 o
  14  -4   1       18.64       18.34      5.66 o
  15  -4   1       13.67       17.57      8.32 o
  16  -4   1       30.25       30.36     13.77 o
  17  -4   1        7.04        2.77     11.31 o
 -19  -3   1        5.87       10.24     13.10 o
 -18  -3   1       14.71       24.81      6.80 o
 -17  -3   1       19.41       25.91      6.53 o
 -16  -3   1       16.12       22.47      4.95 o
 -15  -3   1       89.28       88.82      5.37 o
 -14  -3   1       25.58       31.13      3.85 o
 -13  -3   1       36.56       35.80      3.23 o
 -12  -3   1       93.33       84.28      4.37 o
 -11  -3   1      101.55      103.38      4.71 o
 -10  -3   1       61.91       70.92      3.09 o
  -9  -3   1      116.75      102.37      3.84 o
  -8  -3   1      323.60      325.80      9.76 o
  -7  -3   1      185.81      178.18      5.81 o
  -6  -3   1       55.79       55.22      2.60 o
  -5  -3   1      129.17      131.27      4.12 o
  -4  -3   1      376.95      358.95     11.56 o
  -3  -3   1     1674.92     1745.05     52.01 o
  -2  -3   1     2086.51     2166.10    102.00 o
  -1  -3   1      523.99      506.05     19.74 o
   0  -3   1     4026.38     4182.13    163.54 o
   1  -3   1      755.49      766.22     31.12 o
   2  -3   1      805.13      785.89     25.40 o
   3  -3   1     1606.39     1600.32     49.50 o
   4  -3   1       84.26       85.75      2.76 o
   5  -3   1      174.46      156.84      4.71 o
   6  -3   1      624.69      587.11     15.88 o
   7  -3   1       39.98       34.88      1.86 o
   8  -3   1       52.84       48.46      2.30 o
   9  -3   1      277.47      294.38      8.50 o
  10  -3   1      531.07      495.78     15.41 o
  11  -3   1      150.13      150.49      5.85 o
  12  -3   1       58.49       69.02      3.85 o
  13  -3   1      122.32      121.12      5.99 o
  14  -3   1       56.56       56.42      4.61 o
  15  -3   1       20.88       21.19      5.11 o
  16  -3   1       23.69       36.15     10.26 o
  17  -3   1       41.00       70.01     13.08 o
  18  -3   1       12.30        6.87     12.71 o
 -19  -2   1       37.24       37.64      7.10 o
 -18  -2   1        3.41        9.18      5.94 o
 -17  -2   1        0.40       -4.98      4.98 o
 -16  -2   1      105.39      106.74     13.97 o
 -15  -2   1       46.49       69.94     10.80 o
 -14  -2   1       55.23       60.59      9.66 o
 -13  -2   1       60.91       52.72      9.22 o
 -12  -2   1       60.51       56.98      5.03 o
 -11  -2   1       32.60       31.08      6.11 o
 -10  -2   1      166.91      165.83      7.47 o
  -9  -2   1      443.02      459.75     16.70 o
  -8  -2   1      476.70      465.96     15.37 o
  -7  -2   1      709.40      676.90     22.40 o
  -6  -2   1     1841.61     1870.64     59.07 o
  -5  -2   1      196.45      227.49      6.86 o
  -4  -2   1      465.05      494.25     13.43 o
  -3  -2   1      275.73      271.14      7.93 o
  -2  -2   1     5955.28     5993.76    187.87 o
  -1  -2   1     1897.14     1935.65     79.10 o
   0  -2   1      110.31      105.90      3.73 o
   1  -2   1     1326.65     1344.40     42.50 o
   2  -2   1     1389.28     1404.70     38.08 o
   3  -2   1     1158.10     1208.45     33.51 o
   4  -2   1     2749.58     2832.16     78.16 o
   5  -2   1      707.53      733.28     18.70 o
   6  -2   1      677.69      739.75     20.20 o
   7  -2   1     1416.80     1443.17     42.10 o
   8  -2   1      143.43      149.62      5.17 o
   9  -2   1      375.49      376.42     11.72 o
  10  -2   1       86.84       86.63      4.09 o
  11  -2   1     1029.64     1000.68     34.97 o
  12  -2   1      113.19       96.30      5.95 o
  13  -2   1      241.13      248.48     11.94 o
  14  -2   1       86.61       79.72      6.32 o
  15  -2   1       17.43       16.59      4.47 o
  16  -2   1       27.76       25.61      6.67 o
  17  -2   1       22.22       26.77      7.46 o
  18  -2   1       16.08       28.10     10.23 o
 -20  -1   1        5.57        4.19     11.41 o
 -19  -1   1       45.00       51.14      9.13 o
 -18  -1   1       21.91       24.46     17.76 o
 -17  -1   1       15.92       22.73      6.55 o
 -16  -1   1       25.08       21.55     10.06 o
 -15  -1   1      223.93      237.65     20.55 o
 -14  -1   1      113.51      121.08     13.90 o
 -13  -1   1       82.86      102.83     10.12 o
 -12  -1   1      396.99      411.31     20.95 o
 -11  -1   1     1691.22     1772.08     82.15 o
 -10  -1   1      889.57      888.53     32.66 o
  -9  -1   1       32.65       42.86      2.59 o
  -8  -1   1     1060.38     1129.85     40.62 o
  -7  -1   1      929.22      899.80     34.32 o
  -6  -1   1      949.09     1029.85     33.06 o
  -5  -1   1      288.58      297.61      9.84 o
  -4  -1   1     5351.49     5458.34    182.14 o
  -3  -1   1      254.51      262.13      7.76 o
  -2  -1   1    10055.67     9776.54    280.16 o
  -1  -1   1    11272.55    10562.97    270.51 o
   1  -1   1     3228.03     3315.10     90.01 o
   2  -1   1     3770.31     3887.80    116.45 o
   3  -1   1     3840.07     3899.30    115.32 o
   4  -1   1     2812.12     3020.08    111.63 o
   5  -1   1     3965.42     4125.13    154.62 o
   6  -1   1     6209.58     6477.30    234.78 o
   7  -1   1      227.44      255.70      9.93 o
   8  -1   1       65.36       75.99      5.00 o
   9  -1   1     1419.95     1409.55     51.88 o
  10  -1   1      867.49      880.29     42.26 o
  11  -1   1       82.54       80.23      6.85 o
  12  -1   1       74.91       76.82      6.51 o
  13  -1   1       98.48      101.69      8.34 o
  14  -1   1       27.65       24.21      5.99 o
  15  -1   1       47.92       53.38      9.25 o
  16  -1   1       52.26       58.90      8.05 o
  17  -1   1       23.71       23.80      7.73 o
  18  -1   1        0.27       -7.38      7.38 o
  19  -1   1       30.25       42.48      8.62 o
 -20   0   1        0.73        2.86      8.97 o
 -19   0   1        7.13       15.75     14.69 o
 -18   0   1       16.91       30.71     10.68 o
 -17   0   1        4.00        3.31     10.31 o
 -16   0   1       20.40       22.30      9.99 o
 -15   0   1       78.39       87.10     11.41 o
 -14   0   1        1.57       -3.70      7.29 o
 -13   0   1      153.42      159.00     15.34 o
 -12   0   1      624.72      604.98     46.27 o
 -11   0   1       66.58       74.04      5.09 o
 -10   0   1      206.84      224.34     18.96 o
  -9   0   1      627.27      633.51     30.09 o
  -8   0   1     2453.29     2547.65    118.66 o
  -7   0   1     1036.57     1077.08     41.43 o
  -6   0   1     2967.94     3019.39    115.69 o
  -5   0   1      689.24      660.96     25.48 o
  -4   0   1       20.82       18.42      0.98 o
  -3   0   1     2008.82     2041.98     66.22 o
  -2   0   1       59.52       57.76      2.09 o
  -1   0   1      983.73       -0.14      0.14 o
   0   0   1      518.28       -0.07      0.07 o
   1   0   1       29.34       32.32      1.43 o
   2   0   1     1928.73     2130.04     99.17 o
   3   0   1       50.87       43.52      3.33 o
   4   0   1      170.39      155.80      6.05 o
   5   0   1     4463.09     4717.88    220.69 o
   6   0   1      219.44      216.38     10.75 o
   7   0   1      559.22      468.64     22.34 o
   8   0   1      299.56      270.78     14.27 o
   9   0   1      269.90      332.43     16.45 o
  10   0   1       10.07        3.50      3.14 o
  11   0   1      290.67      264.81     21.88 o
  12   0   1      104.02      123.11     12.62 o
  13   0   1       84.43       97.25     11.87 o
  14   0   1       71.68       74.56      7.47 o
  15   0   1       44.91       44.43      7.08 o
  16   0   1       75.37       96.14      9.57 o
  17   0   1       17.76       18.34      7.99 o
  18   0   1       45.88       56.19      8.81 o
  19   0   1        0.32        6.09      8.68 o
 -20   1   1        4.99        5.10     13.59 o
 -19   1   1       42.62       48.40      8.83 o
 -18   1   1       16.46       14.17     10.50 o
 -17   1   1       22.32       15.48      9.85 o
 -16   1   1       26.53       31.49      9.73 o
 -15   1   1      205.88      217.07     20.95 o
 -14   1   1      144.70      155.78     14.52 o
 -13   1   1       61.05       67.20     10.43 o
 -12   1   1      473.80      465.24     33.59 o
 -11   1   1     1690.86     1704.74    129.97 o
 -10   1   1      798.94      819.10     65.50 o
  -9   1   1       26.23       25.79      5.66 o
  -8   1   1      939.11      980.96     81.21 o
  -7   1   1     1007.52      956.55     46.04 o
  -6   1   1      865.35      993.12     50.64 o
  -4   1   1     5864.17     6024.56    279.38 o
  -2   1   1     9584.40     9570.66    412.49 o
  -1   1   1    10019.74     9684.85    294.80 o
   0   1   1     2142.18     2307.09     73.23 o
   1   1   1     3209.87     3354.55     97.23 o
   2   1   1     4080.47     4157.10    290.23 o
   3   1   1     3814.94     3866.24    287.41 o
   4   1   1     2810.76     3036.48    223.26 o
   5   1   1     4240.08     4394.60    309.26 o
   6   1   1     5687.71     6063.61    469.52 o
   8   1   1       71.70       83.68      7.68 o
   9   1   1     1374.67     1350.72    103.83 o
  10   1   1      896.30      920.42     67.13 o
  11   1   1       93.64      105.23      9.92 o
  12   1   1       36.31       42.41      8.71 o
  13   1   1      133.81      126.01     12.27 o
  14   1   1       18.71       20.23      6.29 o
  15   1   1       46.11       40.58     14.12 o
  16   1   1       37.96       45.17      7.84 o
  17   1   1       30.67       21.57      7.74 o
  18   1   1        0.92       -8.17      8.17 o
  19   1   1       23.59       22.10      9.37 o
 -19   2   1       28.82       23.85      8.54 o
 -18   2   1        6.98        0.86     11.59 o
 -17   2   1        2.61        5.14      9.92 o
 -16   2   1      110.43      115.98     13.52 o
 -15   2   1       52.00       66.31     11.54 o
 -14   2   1       64.10       62.40      9.54 o
 -13   2   1      106.56       79.93     10.12 o
 -12   2   1       59.14       69.73      8.57 o
 -11   2   1       50.15       46.62      6.77 o
 -10   2   1      218.89      204.90     15.25 o
  -9   2   1      341.06      366.38     33.38 o
  -8   2   1      503.59      470.45     35.38 o
  -7   2   1      720.59      734.16     51.65 o
  -6   2   1     1692.51     1767.62     91.07 o
  -4   2   1      471.18      512.98     24.94 o
  -2   2   1     5520.51     5681.05    184.16 o
  -1   2   1     2078.58     2165.32     72.53 o
   0   2   1       73.99       75.71      3.77 o
   1   2   1     1515.77     1605.61     43.43 o
   2   2   1     1347.50     1431.13     56.38 o
   3   2   1     1219.70     1304.49     49.61 o
   4   2   1     3148.95     3276.18    214.11 o
   5   2   1      751.80      792.96     55.30 o
   6   2   1      690.56      760.58     55.42 o
   7   2   1     1234.99     1288.69    104.95 o
   8   2   1      126.50      154.06     13.55 o
   9   2   1      382.71      393.36     29.44 o
  10   2   1       97.63       93.59      9.85 o
  11   2   1     1040.49     1061.26     76.23 o
  12   2   1      162.10      144.38     11.89 o
  13   2   1      249.01      251.47     22.72 o
  14   2   1      103.79       96.39      8.16 o
  15   2   1       15.15        6.26      6.95 o
  16   2   1       20.60       23.68      7.40 o
  17   2   1       17.53       14.77      7.82 o
  18   2   1       17.81       18.14      8.87 o
 -19   3   1        2.98       10.23      8.93 o
 -18   3   1       11.53        6.75      8.11 o
 -17   3   1       16.00       30.89     10.92 o
 -16   3   1       19.61       28.70     11.06 o
 -15   3   1       71.42       48.20     11.80 o
 -14   3   1       20.64       16.46      9.05 o
 -13   3   1       52.83       53.51      8.40 o
 -12   3   1       82.90       66.34     10.01 o
 -11   3   1      109.46      107.81     10.96 o
 -10   3   1       51.61       51.95      8.10 o
  -9   3   1       95.31       75.79      9.01 o
  -8   3   1      308.10      287.22     24.91 o
  -7   3   1      220.37      208.69     15.27 o
  -6   3   1       41.15       36.99      5.56 o
  -5   3   1      105.50      100.06     10.45 o
  -3   3   1     1791.41     1898.71     93.66 o
  -2   3   1     2078.00     2193.02    113.80 o
   0   3   1     4045.46     4400.05    222.74 o
   1   3   1      765.04      830.34     29.77 o
   2   3   1      823.64      833.25     42.01 o
   3   3   1     1403.08     1441.96    115.91 o
   4   3   1       65.14       82.40      7.73 o
   5   3   1      189.62      172.40     12.99 o
   6   3   1      550.65      526.89     43.50 o
   7   3   1       55.63       48.48      5.70 o
   8   3   1       57.40       64.64      6.96 o
   9   3   1      277.42      277.21     23.32 o
  10   3   1      486.82      457.42     38.01 o
  11   3   1      174.16      162.19     14.85 o
  12   3   1       79.90       91.94     10.68 o
  13   3   1      128.42      130.76     13.76 o
  14   3   1       59.39       60.19      7.57 o
  15   3   1       16.06       23.50      7.23 o
  16   3   1       18.40       15.57      9.58 o
  17   3   1       37.67       46.61     16.34 o
  18   3   1       17.98       30.18      9.20 o
 -18   4   1       32.61       47.92      9.13 o
 -17   4   1       27.52       37.70      8.45 o
 -16   4   1       24.04       33.82     11.36 o
 -15   4   1       54.62       51.11     11.52 o
 -14   4   1       12.67        2.89      8.94 o
 -13   4   1       34.16       19.41      8.87 o
 -12   4   1       98.34       99.88     11.10 o
 -11   4   1       46.67       40.15      8.31 o
 -10   4   1        2.75       -1.07      5.94 o
  -9   4   1       91.06       83.42     10.78 o
  -8   4   1       46.32       58.96      6.38 o
  -7   4   1      273.71      245.14     20.81 o
  -6   4   1      304.78      298.02     24.35 o
  -4   4   1      172.40      199.27      7.83 o
  -3   4   1     1635.55     1647.60     81.11 o
  -2   4   1      172.91      168.12      7.39 o
  -1   4   1      111.33      130.71      7.35 o
   0   4   1       31.97       28.26      1.88 o
   1   4   1      730.67      749.47     29.19 o
   2   4   1      551.16      606.11     27.89 o
   3   4   1        8.48        9.51      4.83 o
   4   4   1      222.79      241.32     21.53 o
   6   4   1      286.26      301.00     22.27 o
   9   4   1      289.81      259.87     23.35 o
  10   4   1       90.08       71.55      9.47 o
  11   4   1       20.79       33.66      8.22 o
  12   4   1       58.75       47.84      6.54 o
  13   4   1       71.18       76.09      7.80 o
  14   4   1       21.95       16.24      6.81 o
  15   4   1       18.15       27.24      7.09 o
  16   4   1       25.43       24.05      8.25 o
  17   4   1       11.31       18.53      8.17 o
 -17   5   1       11.53        9.24      8.31 o
 -16   5   1       17.89       18.01      7.69 o
 -15   5   1       14.58        3.91      9.96 o
 -14   5   1       20.30       10.29      9.57 o
 -13   5   1       33.09       22.60      9.43 o
 -12   5   1       32.20       28.58      8.40 o
 -11   5   1       97.91       97.83     10.33 o
 -10   5   1      126.69      126.22     13.62 o
  -9   5   1       10.70        4.40      5.56 o
  -8   5   1        6.97        0.30      5.19 o
  -7   5   1        2.79       -0.23      4.59 o
  -6   5   1       92.34       93.15      8.31 o
  -5   5   1        1.14       -3.65      3.65 o
  -4   5   1      621.46      630.14     44.46 o
  -3   5   1      347.31      331.47     14.34 o
  -2   5   1      218.58      199.52     10.42 o
  -1   5   1      303.29      323.91     17.90 o
   0   5   1      157.16      148.04      7.55 o
   1   5   1       40.44       46.15      2.44 o
   2   5   1       37.91       44.79      2.68 o
   3   5   1      222.92      235.64     14.18 o
   4   5   1      689.65      624.67     32.65 o
   5   5   1      235.24      242.10     13.77 o
   6   5   1       55.46       50.65      4.93 o
   7   5   1        9.41       12.43      3.62 o
   8   5   1       78.40       73.72      6.28 o
   9   5   1      161.70      166.66      9.91 o
  10   5   1       77.91       71.30      6.88 o
  11   5   1       17.67       24.83      5.67 o
  12   5   1       13.07       24.41      9.68 o
  13   5   1       36.48       37.46      9.55 o
  14   5   1        9.14       10.61      6.84 o
  15   5   1       16.88       21.24      7.69 o
  16   5   1       10.97        0.26      8.11 o
 -16   6   1        7.94        9.83      7.84 o
 -15   6   1        5.74       14.06      7.54 o
 -14   6   1        7.74       11.41      6.84 o
 -13   6   1       16.25       17.80      6.26 o
 -12   6   1       26.97       23.90      8.96 o
 -11   6   1       14.07       14.50      7.54 o
 -10   6   1       15.28       15.55      7.15 o
  -9   6   1       13.69        0.72      6.40 o
  -8   6   1       37.42       43.08      6.49 o
  -7   6   1        3.25       -2.63      4.79 o
  -6   6   1      250.26      219.84     15.94 o
  -5   6   1       50.19       54.35      6.28 o
  -4   6   1       20.79       25.63      4.38 o
  -3   6   1      180.85      165.15      8.72 o
  -2   6   1      132.12      138.91     11.36 o
  -1   6   1       45.83       49.11      4.54 o
   0   6   1       63.77       68.87      6.52 o
   1   6   1      287.33      265.86     18.25 o
   2   6   1       12.28       10.26      2.13 o
   3   6   1      118.25      116.93      7.48 o
   4   6   1      251.72      239.82     12.80 o
   5   6   1       70.72       66.28      4.67 o
   6   6   1       42.72       52.81      4.52 o
   7   6   1       54.46       56.61      5.57 o
   8   6   1        5.88        4.12     10.46 o
   9   6   1       30.91       32.79      5.18 o
  10   6   1        3.64        7.94     10.28 o
  11   6   1       63.98       64.34      7.09 o
  12   6   1       11.45        1.92      6.49 o
  13   6   1        2.92        5.06      8.75 o
  14   6   1        2.17       -1.08      7.21 o
  15   6   1        1.11       -0.67      7.53 o
 -14   7   1        0.92       -3.08      7.22 o
 -13   7   1        2.04        2.83      6.68 o
 -12   7   1        9.47       11.90      6.39 o
 -11   7   1       13.93       14.08      5.81 o
 -10   7   1        6.31        4.39      5.49 o
  -9   7   1        6.53        7.96      4.82 o
  -8   7   1       25.64       24.07      4.61 o
  -7   7   1       20.68       18.32      4.04 o
  -6   7   1       23.21       18.01      3.72 o
  -5   7   1       37.56       41.26      3.90 o
  -4   7   1       35.30       42.59      5.14 o
   3   7   1       20.03       20.06      4.12 o
   4   7   1       25.39       26.61      3.47 o
   5   7   1        5.06        6.02      5.69 o
   6   7   1       23.18       23.75      4.24 o
   7   7   1        5.94        0.66      4.24 o
   8   7   1       26.76       25.99      5.04 o
   9   7   1       17.91       17.48      5.28 o
  10   7   1        4.27       10.56      5.60 o
  11   7   1        1.75       -3.59      5.86 o
  12   7   1        3.94        2.55      6.53 o
  13   7   1        1.12        1.41      7.10 o
 -11   8   1        7.71        3.65      6.09 o
 -10   8   1       44.42       54.16      9.43 o
  -9   8   1       20.61       25.51      7.89 o
   9   8   1       17.57       14.71      5.85 o
  10   8   1        1.45        4.44      6.10 o
  11   8   1        4.27       13.38      9.36 o
  -8  -9   2        0.64        2.27      4.53 o
  -7  -9   2        6.62        3.35      3.83 o
  -6  -9   2        6.12        8.60      3.54 o
  -5  -9   2        2.96        3.39      2.88 o
  -4  -9   2        2.52        1.89      3.89 o
  -3  -9   2       15.94       21.18      6.59 o
  -2  -9   2        6.21        5.75      3.63 o
   1  -9   2        1.54       -3.28      3.84 o
   2  -9   2        3.15        1.02      4.28 o
   3  -9   2        0.74        3.24      2.94 o
   4  -9   2       10.15        8.60      3.43 o
   5  -9   2        4.93        2.62      3.78 o
   6  -9   2       13.39        6.11      4.09 o
   7  -9   2        0.48       -0.88      5.94 o
 -12  -8   2        2.48       10.71      6.61 o
 -11  -8   2        0.05        3.24     13.80 o
 -10  -8   2        2.78        2.26      5.14 o
  -9  -8   2       12.28       17.28      4.43 o
  -8  -8   2        8.78       12.16      3.50 o
  -7  -8   2        1.01       -0.19      3.09 o
  -6  -8   2        0.37        2.94      3.02 o
  -5  -8   2        8.07        7.98      2.77 o
  -4  -8   2        2.15        0.93      3.30 o
  -3  -8   2        1.32       -3.10      5.05 o
  -2  -8   2       23.22       22.96      7.03 o
  -1  -8   2        2.74       -1.65      3.37 o
   0  -8   2       18.28       11.27      3.56 o
   1  -8   2       20.09       15.34      3.84 o
   2  -8   2       15.64       14.50      2.52 o
   3  -8   2        0.14        1.94      2.55 o
   4  -8   2        6.12        8.60      2.94 o
   5  -8   2        4.35        4.76      3.02 o
   6  -8   2        8.66        4.40      4.19 o
   7  -8   2       18.20       20.49      3.71 o
   8  -8   2        2.35       -1.63      4.07 o
   9  -8   2        1.99        4.00      6.51 o
  10  -8   2        9.87       12.29      6.32 o
 -14  -7   2        8.15       11.29      6.81 o
 -13  -7   2       15.98       25.89      5.53 o
 -12  -7   2       11.93       20.05      5.01 o
 -11  -7   2        1.75        6.89      4.68 o
 -10  -7   2       29.82       33.11      3.82 o
  -9  -7   2        3.88        3.02      4.54 o
  -8  -7   2       30.22       26.42      3.20 o
  -7  -7   2        2.45        2.89      2.75 o
  -6  -7   2       46.42       47.47      3.19 o
  -5  -7   2       15.12       11.53      2.42 o
  -4  -7   2        1.51        0.44      2.12 o
  -3  -7   2       14.12       10.12      4.70 o
  -2  -7   2       58.33       49.20      7.77 o
  -1  -7   2      102.34      100.09     10.52 o
   0  -7   2        6.25        1.38      2.73 o
   1  -7   2       61.28       56.36      5.67 o
   2  -7   2       18.67       13.87      2.60 o
   3  -7   2       63.97       66.10      4.40 o
   4  -7   2        5.60        5.77      2.51 o
   5  -7   2       46.25       49.80      3.41 o
   6  -7   2       14.95       15.92      4.19 o
   7  -7   2       47.00       46.38      3.68 o
   8  -7   2       12.58       10.56      3.45 o
   9  -7   2        8.88       11.36      4.68 o
  10  -7   2        9.88       10.72      5.29 o
  11  -7   2        2.34        6.28      6.76 o
  12  -7   2        0.84       -4.59      5.31 o
 -16  -6   2        0.76        1.56     10.65 o
 -15  -6   2        0.75       -0.79      5.50 o
 -14  -6   2       14.73       24.52      5.20 o
 -13  -6   2        7.09       13.36      5.02 o
 -12  -6   2       26.09       24.99      4.99 o
 -11  -6   2       18.38       22.97      5.01 o
 -10  -6   2        4.53        3.56      3.58 o
  -9  -6   2       43.11       44.50      3.35 o
  -8  -6   2        1.22        1.35      3.18 o
  -7  -6   2       28.36       29.77      2.68 o
  -6  -6   2       28.88       23.07      2.47 o
  -5  -6   2      315.74      307.86     10.14 o
  -4  -6   2       32.89       30.53      2.40 o
  -3  -6   2       10.17        9.34      2.08 o
  -2  -6   2       51.44       53.39      7.31 o
  -1  -6   2        9.58       10.45      5.24 o
   0  -6   2       87.49       80.10      5.88 o
   1  -6   2       43.18       38.43      2.23 o
   2  -6   2      110.64      113.21      4.36 o
   3  -6   2      408.33      375.95     12.33 o
   4  -6   2      106.58      114.95      4.74 o
   5  -6   2       91.56      102.17      4.34 o
   6  -6   2      142.21      132.40      5.65 o
   7  -6   2       17.14       21.68      2.89 o
   8  -6   2       43.08       50.39      4.68 o
   9  -6   2        3.86       -0.12      3.21 o
  10  -6   2       14.14       20.85      4.47 o
  11  -6   2       10.31       17.38      6.26 o
  12  -6   2        5.08        2.93      4.77 o
  13  -6   2        5.13       10.54      4.99 o
  14  -6   2       13.48        5.27      8.98 o
 -17  -5   2       11.04       15.52      7.73 o
 -16  -5   2        2.15       -1.05      6.82 o
 -15  -5   2        4.51        7.05      6.66 o
 -14  -5   2       41.12       45.86      5.19 o
 -13  -5   2       31.05       41.19      5.59 o
 -12  -5   2       15.59       21.68      4.18 o
 -11  -5   2        6.59        6.98      3.66 o
 -10  -5   2      413.07      360.26     13.42 o
  -9  -5   2       44.86       45.27      3.30 o
  -8  -5   2       25.29       21.80      2.45 o
  -7  -5   2      137.70      131.69      5.26 o
  -6  -5   2       39.55       35.02      2.73 o
  -5  -5   2        7.79        6.15      1.74 o
  -4  -5   2      132.04      139.24      4.87 o
  -3  -5   2       11.90        9.36      1.65 o
  -2  -5   2      183.48      167.93     16.20 o
  -1  -5   2      119.94      111.51     11.10 o
   0  -5   2        7.11        2.93      2.99 o
   1  -5   2       94.33       90.40      3.07 o
   2  -5   2       22.95       21.67      1.76 o
   3  -5   2      402.94      421.60     14.50 o
   4  -5   2        0.97       -1.83      1.83 o
   5  -5   2      219.92      181.98      6.63 o
   6  -5   2      125.48      118.31      5.14 o
   7  -5   2      311.38      297.21     10.62 o
   8  -5   2       55.30       65.46      3.68 o
   9  -5   2       49.65       58.53      3.72 o
  10  -5   2       12.05       12.82      3.97 o
  11  -5   2        3.47        3.21      4.14 o
  12  -5   2       15.13       12.70      4.53 o
  13  -5   2       16.66       11.88      6.20 o
  14  -5   2       27.53       42.27      7.31 o
  15  -5   2        2.67       14.41     11.03 o
  16  -5   2        8.32       19.27     11.99 o
 -18  -4   2        9.39       -1.23     13.86 o
 -17  -4   2        0.39       -2.18      6.44 o
 -16  -4   2        5.49        2.89      7.63 o
 -15  -4   2      129.99      129.36      9.61 o
 -14  -4   2       33.39       37.54      4.48 o
 -13  -4   2       58.02       51.87      5.68 o
 -12  -4   2      103.44      108.93      5.95 o
 -11  -4   2      342.65      334.83     14.04 o
 -10  -4   2      177.44      172.66      6.42 o
  -9  -4   2      146.40      120.31      4.43 o
  -8  -4   2      311.69      324.84      9.97 o
  -7  -4   2      217.16      233.47      7.33 o
  -6  -4   2      224.55      231.50      6.71 o
  -5  -4   2      185.76      175.22      6.00 o
  -4  -4   2      155.30      155.18      6.08 o
  -3  -4   2        2.25        1.40      1.27 o
  -2  -4   2      363.69      348.19     17.80 o
  -1  -4   2      905.87      933.73     40.56 o
   0  -4   2       26.82       31.95      3.58 o
   1  -4   2      474.64      511.96     13.72 o
   2  -4   2     1411.34     1423.91     46.37 o
   3  -4   2      208.70      193.87      6.95 o
   4  -4   2        7.46        3.86      1.28 o
   5  -4   2      481.90      482.31     13.63 o
   6  -4   2      232.98      208.89      5.98 o
   7  -4   2       45.32       52.68      2.43 o
   8  -4   2       43.18       53.93      3.04 o
   9  -4   2      504.74      464.64     14.78 o
  10  -4   2      252.21      226.92     10.31 o
  11  -4   2       46.56       55.41      4.45 o
  12  -4   2       87.61      101.69      6.04 o
  13  -4   2       46.92       35.77      6.02 o
  14  -4   2       11.12        5.09      5.88 o
  15  -4   2       61.06       50.46     12.55 o
  16  -4   2       10.10       30.77     11.08 o
  17  -4   2       13.44       20.41     12.87 o
 -19  -3   2       16.70       28.66     17.35 o
 -18  -3   2        3.08        1.43      6.31 o
 -17  -3   2       62.37       78.96      9.28 o
 -16  -3   2       43.16       51.13      6.01 o
 -15  -3   2        7.23        6.17      6.60 o
 -14  -3   2      149.60      134.48      7.47 o
 -13  -3   2       38.29       42.36      3.64 o
 -12  -3   2      215.84      218.74      8.39 o
 -11  -3   2       22.04       25.52      2.95 o
 -10  -3   2      267.42      268.54      8.45 o
  -9  -3   2      303.47      306.38      9.43 o
  -8  -3   2      189.68      174.11      5.95 o
  -7  -3   2      337.73      352.06     11.05 o
  -6  -3   2     1141.53     1126.15     34.48 o
  -5  -3   2     1088.64     1150.16     30.52 o
  -4  -3   2      241.23      253.02      7.58 o
  -3  -3   2     2076.28     2144.06     69.67 o
  -2  -3   2      143.34      128.23     10.36 o
  -1  -3   2      619.15      634.70     24.33 o
   0  -3   2      904.28      865.96     28.92 o
   1  -3   2     1923.50     2011.37     53.75 o
   2  -3   2      829.86      918.89     26.86 o
   3  -3   2     1695.21     1808.75     49.61 o
   4  -3   2      194.60      186.67      5.41 o
   5  -3   2      193.47      163.78      4.97 o
   6  -3   2      121.62      140.32      4.28 o
   7  -3   2      236.29      208.66      6.22 o
   8  -3   2      799.93      791.97     21.41 o
   9  -3   2      312.08      320.47      9.11 o
  10  -3   2      159.63      174.34      6.21 o
  11  -3   2      249.78      221.32      8.13 o
  12  -3   2       23.98       33.10      3.79 o
  13  -3   2       42.63       42.12      4.15 o
  14  -3   2       56.68       68.18      4.98 o
  15  -3   2       16.88       35.24     10.71 o
  16  -3   2       34.88       29.49     11.64 o
  17  -3   2        3.51       -0.37     10.71 o
 -20  -2   2       10.05       23.52     12.38 o
 -19  -2   2        8.24        8.64      6.42 o
 -18  -2   2       21.66       32.26      6.14 o
 -17  -2   2       29.11       46.24     10.73 o
 -16  -2   2       61.13       70.41     10.12 o
 -15  -2   2       13.43       17.20      8.52 o
 -14  -2   2      114.50      113.61     12.22 o
 -13  -2   2      489.49      459.89     22.28 o
 -12  -2   2      162.88      189.31     10.49 o
 -11  -2   2      182.69      186.70     10.33 o
 -10  -2   2       59.60       59.44      3.00 o
  -9  -2   2      280.96      268.77      8.87 o
  -8  -2   2      176.57      165.24      6.38 o
  -7  -2   2     2300.63     2464.25     70.74 o
  -6  -2   2     1472.82     1595.19     46.67 o
  -5  -2   2     1277.64     1267.32     39.84 o
  -4  -2   2     1167.30     1195.47     31.46 o
  -3  -2   2      107.68      111.38      4.45 o
  -2  -2   2     3578.40     3517.04    119.63 o
  -1  -2   2     1549.10     1554.32     51.84 o
   0  -2   2      135.61      156.82      9.00 o
   1  -2   2     1587.24     1635.29     38.96 o
   2  -2   2     1808.13     1800.12     48.91 o
   3  -2   2      327.96      362.58     10.30 o
   4  -2   2      389.62      432.13     10.59 o
   5  -2   2     2329.53     2559.82     69.12 o
   6  -2   2      720.79      699.22     20.96 o
   7  -2   2       93.18       94.61      3.56 o
   8  -2   2      684.35      681.48     20.35 o
   9  -2   2      427.03      435.51     13.42 o
  10  -2   2      383.12      368.38     12.96 o
  11  -2   2        7.94        9.46      2.54 o
  12  -2   2      156.19      154.82      7.91 o
  13  -2   2       96.89       93.14      5.73 o
  14  -2   2        9.02        8.11      4.07 o
  15  -2   2       80.70       83.80      8.21 o
  16  -2   2       47.64       49.93      8.19 o
  17  -2   2        1.28        5.87      7.47 o
  18  -2   2        3.68        4.86      7.30 o
 -20  -1   2        3.95       -5.36      7.92 o
 -19  -1   2       22.96       28.95      9.38 o
 -18  -1   2       67.51       72.57     13.13 o
 -17  -1   2      127.04      141.21     14.83 o
 -16  -1   2       34.53       25.74      8.84 o
 -15  -1   2       21.99       23.46      8.05 o
 -14  -1   2       10.62       -3.79      7.52 o
 -12  -1   2      567.28      554.39     27.72 o
 -11  -1   2        3.57        2.35      3.25 o
 -10  -1   2      698.88      708.46     25.94 o
  -9  -1   2      486.91      492.53     17.10 o
  -8  -1   2      208.27      229.21      7.86 o
  -7  -1   2      890.13      918.96     30.70 o
  -6  -1   2     1235.59     1277.55     43.95 o
  -5  -1   2     1046.11     1090.75     36.14 o
  -4  -1   2     1794.59     1759.51     52.05 o
  -3  -1   2    11253.15    11001.75    314.75 o
  -2  -1   2    10384.41     9852.83    310.06 o
  -1  -1   2     4420.90     4442.37    127.05 o
   0  -1   2     1632.13     1634.43     39.54 o
   1  -1   2     7953.47     7878.15    200.56 o
   2  -1   2     1760.81     1798.25     53.86 o
   3  -1   2     2583.72     2584.73     77.56 o
   4  -1   2      975.27     1010.29     29.14 o
   5  -1   2      640.74      726.24     24.63 o
   6  -1   2      145.90      132.03      4.98 o
   7  -1   2     1746.67     1838.28     60.14 o
   8  -1   2      232.96      249.43      8.81 o
   9  -1   2      191.08      170.33      8.14 o
  10  -1   2      551.84      556.03     22.53 o
  12  -1   2        4.17        0.72      4.77 o
  13  -1   2      105.06       98.57      8.10 o
  14  -1   2      173.96      174.35     12.05 o
  15  -1   2       17.91       24.79      6.88 o
  16  -1   2       30.98       25.83      8.86 o
  17  -1   2       42.33       38.09      7.96 o
  18  -1   2       10.68       19.19      8.13 o
 -20   0   2        5.10        1.30     14.45 o
 -19   0   2       29.32       29.84     12.43 o
 -18   0   2       13.74       18.71     11.24 o
 -17   0   2        4.33        7.52     10.40 o
 -16   0   2       12.38       -3.77      8.22 o
 -15   0   2      274.90      262.62     22.88 o
 -14   0   2       12.40       13.43      7.94 o
 -13   0   2        2.37        7.52      6.42 o
 -12   0   2      702.93      745.80     56.68 o
 -11   0   2      853.07      881.71     41.72 o
 -10   0   2      160.54      167.14      7.30 o
  -9   0   2     1804.09     1873.36     71.69 o
  -8   0   2      718.84      718.60     27.87 o
  -7   0   2     1917.35     1955.71     75.05 o
  -6   0   2       75.54       76.20      3.44 o
  -5   0   2     5361.86     5696.39    217.34 o
  -4   0   2     1550.38     1685.48     54.55 o
  -3   0   2      431.41      442.21     14.86 o
  -2   0   2     9017.83     8783.75    347.10 o
  -1   0   2      581.89      575.32     27.99 o
   0   0   2      945.56     1039.28     41.64 o
   1   0   2     1719.21     1819.84     62.04 o
   2   0   2       44.54       43.57      2.45 o
   3   0   2      934.37     1066.43     42.13 o
   4   0   2      138.88      110.99      4.08 o
   5   0   2     6626.97     6825.47    270.49 o
   6   0   2     1051.56     1139.91     53.31 o
   7   0   2       96.98       70.28      4.49 o
   8   0   2      209.48      193.63     10.22 o
   9   0   2     1980.98     1921.89     76.05 o
  10   0   2        3.73        1.41      4.02 o
  11   0   2       93.99       90.99      7.17 o
  12   0   2      201.61      220.25     14.21 o
  13   0   2      300.33      309.74     18.44 o
  14   0   2       14.04       14.88      6.16 o
  15   0   2      146.85      168.43     12.00 o
  16   0   2       21.19       26.87      7.64 o
  17   0   2        0.02        6.34      7.85 o
  18   0   2       26.95       39.28      9.01 o
 -20   1   2        3.18      -10.50     12.35 o
 -19   1   2       32.06       31.10     12.73 o
 -18   1   2       74.77       74.53     12.59 o
 -17   1   2      109.09      133.46     16.01 o
 -16   1   2       45.79       36.36     10.26 o
 -15   1   2       25.84       27.21      9.19 o
 -14   1   2        8.43       10.75      7.36 o
 -13   1   2      230.10      211.88     18.74 o
 -12   1   2      661.67      613.06     44.11 o
 -11   1   2       11.77       17.50      5.91 o
 -10   1   2      686.50      663.56     34.73 o
  -9   1   2      576.52      566.98     26.18 o
  -8   1   2      203.52      228.18     11.97 o
  -7   1   2      903.88      992.86     47.09 o
  -6   1   2     1458.68     1518.55     67.40 o
  -5   1   2     1104.83     1160.04     55.39 o
  -4   1   2     2078.77     1973.41    132.79 o
  -3   1   2    10760.55    10595.94    567.58 o
  -2   1   2    11308.44    11031.46    438.89 o
  -1   1   2     4869.81     4979.64    165.66 o
   0   1   2     1490.43     1515.82     45.02 o
   1   1   2     8140.47     8253.47    281.48 o
   2   1   2     1782.04     1832.89     63.81 o
   3   1   2     2672.22     2694.32    136.72 o
   4   1   2      798.63      827.83     72.60 o
   5   1   2      710.32      796.05     55.19 o
   7   1   2     1616.37     1716.63    134.56 o
   8   1   2      223.67      237.48     19.85 o
   9   1   2      235.17      200.54     15.50 o
  11   1   2       78.54       75.43      6.53 o
  12   1   2        4.62       -1.30      4.86 o
  13   1   2      117.84      113.43      8.73 o
  14   1   2      155.88      177.74     16.18 o
  15   1   2       17.33       14.80      6.79 o
  16   1   2       31.15       27.77      7.25 o
  17   1   2       44.82       49.50      8.50 o
  18   1   2       18.70       35.07     13.99 o
 -20   2   2        7.00       -6.92      8.81 o
 -19   2   2        8.53       12.73     12.45 o
 -18   2   2       31.93       41.76     12.31 o
 -17   2   2       24.17        0.26     10.87 o
 -16   2   2       51.68       48.11     10.26 o
 -15   2   2       25.65       27.49      9.45 o
 -14   2   2       98.06      111.26     12.85 o
 -13   2   2      436.73      435.70     35.82 o
 -11   2   2      181.94      199.87     16.60 o
 -10   2   2       59.36       53.30      6.84 o
  -9   2   2      253.05      240.66     13.44 o
  -8   2   2      211.63      211.32      9.74 o
  -7   2   2     2153.89     2383.12    121.02 o
  -6   2   2     1470.37     1640.38     79.83 o
  -5   2   2     1081.31     1066.94     90.94 o
  -4   2   2     1062.20     1083.72     87.31 o
  -3   2   2      107.73      112.96      6.21 o
  -2   2   2     3794.56     3850.98    119.66 o
  -1   2   2     1588.48     1628.44     46.63 o
   0   2   2      165.53      180.37      5.10 o
   1   2   2     1384.34     1493.92     49.97 o
   2   2   2     1793.12     1830.13     63.68 o
   3   2   2      352.21      397.04     13.43 o
   4   2   2      312.03      358.60     21.01 o
   7   2   2       82.81       87.21      8.68 o
   8   2   2      613.02      643.57     50.90 o
   9   2   2      396.27      440.05     34.03 o
  10   2   2      337.89      322.25     28.49 o
  11   2   2       23.06       24.32      5.12 o
  12   2   2      126.51      128.13     10.00 o
  13   2   2       91.45       82.15      7.86 o
  14   2   2        4.26        0.23     12.30 o
  15   2   2       75.02       77.87      8.95 o
  16   2   2       55.93       61.84      8.52 o
  17   2   2        0.39        5.74      7.99 o
  18   2   2        0.69        0.09      7.83 o
 -19   3   2       19.88       17.36     13.08 o
 -18   3   2        3.38       -7.96     10.33 o
 -17   3   2       56.96       67.64     13.17 o
 -16   3   2       35.81       45.48     11.08 o
 -15   3   2        2.19       -8.24      8.24 o
 -14   3   2      181.18      153.71     14.15 o
 -13   3   2       32.89       29.82      8.50 o
 -12   3   2      231.19      224.08     19.44 o
 -11   3   2       37.24       44.46      7.05 o
 -10   3   2      280.79      257.24     21.76 o
  -8   3   2      209.63      198.52      9.83 o
  -7   3   2      436.52      456.13     28.30 o
  -6   3   2     1304.93     1320.36     58.90 o
  -5   3   2     1051.89     1104.67     84.70 o
  -3   3   2     2029.35     2165.27     91.74 o
  -2   3   2      163.48      146.11      5.49 o
  -1   3   2      585.31      610.12     26.58 o
   0   3   2      878.62      862.02     31.95 o
   1   3   2     1883.69     2030.24     74.55 o
   2   3   2      823.04      930.53     48.35 o
   3   3   2     1807.44     1925.82     96.04 o
   5   3   2      214.30      177.05     13.02 o
   6   3   2       92.00      109.09     11.87 o
   8   3   2      689.41      715.17     58.63 o
   9   3   2      314.99      295.66     17.81 o
  10   3   2      132.92      148.27     10.77 o
  11   3   2      296.42      269.00     14.45 o
  12   3   2       33.98       35.29      6.91 o
  13   3   2       39.88       38.14      6.51 o
  14   3   2       66.73       62.17      7.83 o
  15   3   2       13.10       11.57      6.74 o
  16   3   2       39.75       41.93      8.59 o
  17   3   2        0.46       -2.34      8.60 o
 -18   4   2        6.05       -3.98     12.29 o
 -17   4   2        2.63       -9.75      9.75 o
 -16   4   2        6.50        9.29     10.29 o
 -15   4   2      125.01      148.62     15.46 o
 -14   4   2       34.02       49.18      9.94 o
 -13   4   2       59.94       49.95      9.38 o
 -12   4   2      121.10      116.38     11.85 o
 -11   4   2      374.27      391.87     28.19 o
 -10   4   2      160.40      132.56     14.92 o
  -9   4   2      122.17      101.65     10.80 o
  -7   4   2      244.34      240.32     18.74 o
  -6   4   2      240.59      241.95     18.48 o
  -5   4   2      155.94      153.90     13.20 o
  -4   4   2      148.80      153.98      8.64 o
  -3   4   2        3.93        2.49      1.21 o
  -2   4   2      378.25      370.61     13.60 o
  -1   4   2      728.32      770.75     44.10 o
   0   4   2       22.67       30.43      1.75 o
   1   4   2      384.06      430.96     17.54 o
   2   4   2     1525.69     1552.85     76.74 o
   3   4   2      266.92      252.43     16.13 o
   4   4   2        2.36        0.13      2.85 o
   5   4   2      526.13      526.46     26.41 o
   6   4   2      189.90      170.20     11.52 o
   7   4   2       55.41       60.65      4.86 o
   8   4   2       37.84       48.44      5.11 o
   9   4   2      453.28      406.74     27.77 o
  10   4   2      280.76      262.94     14.72 o
  11   4   2       46.48       58.69      8.09 o
  12   4   2       75.08       97.92      8.48 o
  13   4   2       42.07       34.68      6.92 o
  14   4   2        8.63       -2.45     16.13 o
  15   4   2       71.48       77.79      9.25 o
  16   4   2        4.03        2.41      7.69 o
  17   4   2       18.10       11.89      8.86 o
 -17   5   2        5.83       -3.31     11.50 o
 -16   5   2        5.82        7.49     10.96 o
 -15   5   2        5.86       16.90     10.06 o
 -14   5   2       49.53       47.09     10.29 o
 -13   5   2       30.31       26.74      8.94 o
 -12   5   2       23.85       29.40      8.08 o
 -11   5   2        8.16       10.33      7.22 o
 -10   5   2      458.00      417.24     29.68 o
  -9   5   2       27.12       24.28      6.82 o
  -8   5   2       15.87       12.03      5.42 o
  -7   5   2      148.62      147.87     12.36 o
  -5   5   2        8.53       11.54      3.65 o
  -4   5   2       99.85      100.09     10.66 o
  -3   5   2       31.00       27.98      3.26 o
  -2   5   2      220.61      223.82     11.57 o
  -1   5   2      138.79      143.78      7.69 o
   0   5   2       21.05       16.28      2.05 o
   1   5   2       76.28       76.53      4.20 o
   2   5   2       24.38       25.28      5.50 o
   3   5   2      465.70      484.99     23.72 o
   4   5   2        1.67        2.19      2.67 o
   5   5   2      218.29      187.00     11.23 o
   6   5   2      157.36      159.28      8.64 o
   7   5   2      334.82      328.19     17.34 o
   8   5   2       51.74       63.37      6.96 o
   9   5   2       54.80       65.69      6.04 o
  10   5   2       22.08       16.66      5.44 o
  11   5   2        6.45       11.40      5.50 o
  12   5   2       11.55        0.76      5.83 o
  13   5   2        8.85        1.04      6.53 o
  14   5   2       31.66       33.72      7.74 o
  15   5   2        0.79       -7.22      7.67 o
  16   5   2        7.24        6.26     12.29 o
 -16   6   2        1.44       10.92      7.59 o
 -15   6   2        1.09        1.77     10.75 o
 -14   6   2       11.80        9.17      9.73 o
 -13   6   2       11.03       18.67      8.87 o
 -12   6   2       23.69       20.51      8.73 o
 -11   6   2       18.70       21.27      7.36 o
 -10   6   2        2.26       -1.14      6.66 o
  -9   6   2       38.70       39.94      7.24 o
  -8   6   2        1.29        3.19      5.75 o
  -7   6   2       23.49       18.09      5.56 o
  -6   6   2       23.70       22.16      5.10 o
  -5   6   2      273.68      261.32     23.00 o
  -4   6   2       23.80       28.33      4.38 o
  -3   6   2        9.35       11.38      3.28 o
  -2   6   2       55.43       60.33      5.56 o
  -1   6   2       18.62       16.60      3.19 o
   0   6   2       83.81       80.44      7.36 o
   1   6   2       34.41       33.42      2.77 o
   2   6   2       93.02       99.76      6.63 o
   3   6   2      386.45      365.38     19.98 o
   4   6   2      101.87      116.37      7.60 o
   5   6   2       75.79       86.16      6.27 o
   6   6   2      160.61      150.42      9.18 o
   7   6   2       19.32       20.08      4.33 o
   8   6   2       42.92       44.93      5.38 o
   9   6   2        2.56        4.20      4.84 o
  10   6   2       13.82       12.12      5.68 o
  11   6   2       11.20       20.15      5.86 o
  12   6   2        2.89        3.26      6.39 o
  13   6   2        4.01        7.81      6.96 o
  14   6   2       10.21       -0.28      7.55 o
 -14   7   2        7.67       16.08      7.29 o
 -13   7   2       12.15       12.01      6.58 o
 -12   7   2       15.43       19.47      6.02 o
 -11   7   2        2.49        8.42      5.37 o
 -10   7   2       33.44       42.55      8.12 o
  -9   7   2        1.94       -6.12      6.12 o
  -8   7   2       28.45       32.38      6.80 o
  -7   7   2        4.65       -0.40      5.21 o
  -6   7   2       46.96       47.17      4.48 o
  -5   7   2       12.34       17.15      4.89 o
  -4   7   2        2.93        3.24      4.10 o
  -3   7   2       12.58       15.66      3.86 o
   1   7   2       54.62       68.50      6.05 o
   2   7   2       18.46       19.11      4.12 o
   3   7   2       63.74       68.20      6.96 o
   4   7   2        3.22        6.03      3.19 o
   5   7   2       49.10       47.68      4.70 o
   6   7   2       12.90        9.82      4.18 o
   7   7   2       49.67       49.63      7.18 o
   8   7   2       15.60       24.33      5.11 o
   9   7   2        8.50       12.02      9.29 o
  10   7   2       11.82       13.62      5.78 o
  11   7   2        3.86        3.96      6.22 o
  12   7   2        1.53       -1.74      6.73 o
 -12   8   2        1.65       -6.22      6.22 o
 -11   8   2        0.12        6.61      8.47 o
 -10   8   2        1.98       -3.19      7.68 o
  -9   8   2       12.21       19.69      7.59 o
   8   8   2        1.83        3.54      8.05 o
   9   8   2        1.35       -5.76      5.76 o
  10   8   2        9.84        9.06      6.08 o
  -8  -9   3        7.49        5.02      4.22 o
  -7  -9   3        9.48       11.71      4.74 o
  -6  -9   3        2.67        4.03      3.40 o
  -5  -9   3        6.99       11.35      8.76 o
  -4  -9   3       16.31       18.18      6.06 o
  -3  -9   3        7.11        7.59      6.62 o
  -2  -9   3        5.17        4.12      2.93 o
  -1  -9   3        6.79        1.44      4.14 o
   0  -9   3        0.93        1.40      4.33 o
   1  -9   3       16.82       17.71      4.82 o
   2  -9   3        3.39        5.84      4.84 o
   3  -9   3        8.87        9.36      5.47 o
   4  -9   3        2.15        5.15      3.65 o
   5  -9   3        8.54        3.37      3.99 o
   6  -9   3        1.06       -4.28      4.28 o
 -12  -8   3       37.29       44.69     11.28 o
 -11  -8   3        6.54        3.64      5.74 o
 -10  -8   3       15.53       19.64      6.30 o
  -9  -8   3       22.29       25.58      3.80 o
  -8  -8   3        2.88        3.39      3.95 o
  -7  -8   3        7.26       11.00      4.16 o
  -6  -8   3        3.01        3.79      3.54 o
  -5  -8   3       11.79       14.95      2.77 o
  -4  -8   3       35.20       37.76      4.31 o
  -3  -8   3        4.65       -3.28      3.47 o
  -2  -8   3       10.86        9.52      7.66 o
  -1  -8   3        8.37        9.53      3.44 o
   0  -8   3        3.51        2.91      3.91 o
   1  -8   3       14.83       14.59      4.31 o
   2  -8   3        7.21        2.01      2.69 o
   3  -8   3        4.69       -0.43      3.01 o
   4  -8   3       17.40       22.47      3.38 o
   5  -8   3        5.58        7.44      3.70 o
   6  -8   3        2.19        0.22      3.42 o
   7  -8   3       15.63       22.69      6.50 o
   8  -8   3        2.19        1.10      3.86 o
   9  -8   3       10.29        7.60      6.75 o
 -14  -7   3        0.88        5.71      9.44 o
 -13  -7   3        9.66       16.40      5.36 o
 -12  -7   3       23.85       29.38      5.02 o
 -11  -7   3        5.56        1.66      4.57 o
 -10  -7   3        9.78        8.43      3.52 o
  -9  -7   3       50.30       56.14      4.03 o
  -8  -7   3        1.24        4.16      3.00 o
  -7  -7   3       15.58       16.64      2.90 o
  -6  -7   3       34.95       33.08      2.87 o
  -5  -7   3        2.46       -2.57      2.57 o
  -4  -7   3       20.34       18.96      3.12 o
  -3  -7   3       10.00       16.06      6.82 o
  -2  -7   3        2.84       -6.26      6.26 o
  -1  -7   3        0.86        1.14      4.83 o
   0  -7   3       23.76       26.24      3.44 o
   1  -7   3       25.53       20.75      2.46 o
   2  -7   3       42.77       37.90      2.92 o
   3  -7   3       17.13       21.83      3.51 o
   4  -7   3       25.63       24.90      2.86 o
   5  -7   3       37.92       36.51      3.29 o
   6  -7   3        6.22        2.22      3.75 o
   7  -7   3        0.19       -3.16      3.16 o
   8  -7   3        2.80        5.26      3.47 o
   9  -7   3        4.13       -2.31      4.58 o
  10  -7   3        0.22        1.40      4.82 o
  11  -7   3        3.98       -0.44      5.21 o
  12  -7   3       18.24       20.75      5.74 o
 -16  -6   3        3.78        3.33      9.59 o
 -15  -6   3        5.14        3.17      9.03 o
 -14  -6   3       21.41       27.28      5.39 o
 -13  -6   3       16.65       20.16      4.93 o
 -12  -6   3        6.08        2.16      4.41 o
 -11  -6   3        5.27        3.20      4.04 o
 -10  -6   3       23.30       18.96      3.19 o
  -9  -6   3       84.55       88.15      4.42 o
  -8  -6   3      112.38      103.74      4.62 o
  -7  -6   3       15.90       12.22      2.50 o
  -6  -6   3       72.42       78.09      3.71 o
  -5  -6   3      151.76      151.76      6.68 o
  -4  -6   3      330.09      319.95     12.76 o
  -3  -6   3       23.64       30.05      2.48 o
  -2  -6   3       60.06       62.01      7.94 o
  -1  -6   3      115.59      117.29     11.06 o
   0  -6   3       15.65       14.70      2.74 o
   1  -6   3       41.83       43.30      2.65 o
   2  -6   3        9.11       14.46      2.02 o
   3  -6   3      103.21       92.12      4.27 o
   4  -6   3       13.10       10.29      2.38 o
   5  -6   3       24.26       17.82      2.71 o
   6  -6   3       44.21       42.61      3.23 o
   7  -6   3       10.28       14.52      3.06 o
   8  -6   3       34.19       28.10      3.74 o
   9  -6   3       61.60       68.77      6.43 o
  10  -6   3        2.69        3.27      5.84 o
  11  -6   3       17.64       12.77      4.90 o
  12  -6   3        1.88        2.82      4.94 o
  13  -6   3       42.19       36.18      7.39 o
  14  -6   3       17.09        4.49     12.59 o
 -18  -5   3       13.46       -0.70     13.13 o
 -17  -5   3        0.21       -8.52     20.55 o
 -16  -5   3       19.28       14.16      6.62 o
 -15  -5   3       18.36       27.77      5.03 o
 -14  -5   3       12.32        3.49      4.56 o
 -13  -5   3       72.45       65.84      5.26 o
 -12  -5   3       22.21       28.04      6.72 o
 -11  -5   3       28.92       34.69      3.90 o
 -10  -5   3        3.87        3.23      2.68 o
  -9  -5   3        6.25        3.38      2.61 o
  -8  -5   3      488.24      478.19     15.74 o
  -7  -5   3       31.80       24.65      3.62 o
  -6  -5   3      724.72      688.84     22.01 o
  -5  -5   3      342.28      358.41     11.69 o
  -4  -5   3      472.45      466.37     17.49 o
  -3  -5   3       33.36       33.38      2.12 o
  -2  -5   3       24.31       20.53      5.70 o
  -1  -5   3      230.81      223.89     16.50 o
   0  -5   3      240.33      249.87      8.08 o
   1  -5   3      311.03      317.04      9.43 o
   2  -5   3      101.16       88.19      3.54 o
   3  -5   3       36.15       34.80      2.38 o
   4  -5   3       51.10       60.02      2.86 o
   5  -5   3      198.94      195.65      6.60 o
   6  -5   3       17.11       10.82      2.37 o
   7  -5   3       56.97       59.28      4.07 o
   8  -5   3      112.20      116.28      4.95 o
   9  -5   3       89.77       76.18      4.92 o
  10  -5   3       66.34       66.49      4.95 o
  11  -5   3       51.03       51.66      4.90 o
  12  -5   3       20.65       19.65      4.82 o
  13  -5   3       25.80       42.90     12.21 o
  14  -5   3       54.62       67.17     12.03 o
  15  -5   3        5.19       12.41     12.38 o
 -19  -4   3        3.24       -3.42     14.14 o
 -18  -4   3       13.56        5.77      6.69 o
 -17  -4   3        6.75        7.77      6.44 o
 -16  -4   3       29.98       33.21      6.68 o
 -15  -4   3        4.94       12.25      6.10 o
 -14  -4   3       79.60       78.03      5.67 o
 -13  -4   3       43.19       38.48      5.01 o
 -12  -4   3       92.50       88.14      5.27 o
 -11  -4   3       26.59       20.67      2.71 o
 -10  -4   3       20.96       17.60      2.55 o
  -9  -4   3      197.34      196.59      6.43 o
  -8  -4   3      347.23      320.18     10.27 o
  -7  -4   3      116.18      112.45      4.46 o
  -6  -4   3      216.61      240.64      8.40 o
  -5  -4   3      265.17      260.39      8.61 o
  -4  -4   3      225.06      214.54      7.47 o
  -3  -4   3      153.44      150.06      5.48 o
  -2  -4   3      100.18      105.42      3.68 o
  -1  -4   3      221.53      209.85     19.53 o
   0  -4   3      247.40      236.63      7.52 o
   1  -4   3        6.17        0.76      1.19 o
   2  -4   3       89.79      100.63      3.49 o
   3  -4   3      365.92      356.09     11.03 o
   4  -4   3      265.99      250.90      7.88 o
   5  -4   3       35.86       45.38      2.10 o
   6  -4   3      151.76      163.58      5.14 o
   7  -4   3      377.77      353.28      9.78 o
   8  -4   3      225.27      255.37      8.39 o
   9  -4   3       32.66       34.57      3.95 o
  10  -4   3       74.96       70.25      4.66 o
  11  -4   3       17.90       16.01      3.93 o
  12  -4   3       44.28       50.07      6.17 o
  13  -4   3       14.68       15.96     15.20 o
  14  -4   3       23.37        8.80      9.36 o
  15  -4   3       41.12       54.88     12.20 o
  16  -4   3        1.59        1.61     10.80 o
 -19  -3   3       20.69       29.59     17.84 o
 -18  -3   3       16.33       39.38     10.16 o
 -17  -3   3       41.61       50.85      7.09 o
 -16  -3   3       29.35       30.31      5.81 o
 -15  -3   3       85.69       92.13      6.07 o
 -14  -3   3        2.99        3.81      3.03 o
 -13  -3   3       74.54       81.37      5.02 o
 -12  -3   3      156.86      159.91      7.97 o
 -11  -3   3      288.22      288.83     10.00 o
 -10  -3   3      389.12      372.15     11.59 o
  -9  -3   3      831.25      820.54     24.13 o
  -8  -3   3      101.80       95.20      3.32 o
  -7  -3   3       48.20       44.68      1.90 o
  -6  -3   3      594.52      532.47     14.22 o
  -5  -3   3      480.18      475.84     13.74 o
  -4  -3   3      536.35      553.12     16.19 o
  -3  -3   3      200.75      191.20      7.31 o
  -2  -3   3     2023.24     2059.20     58.74 o
  -1  -3   3      644.55      663.37     21.88 o
   0  -3   3      129.01      126.33      3.88 o
   1  -3   3     1003.97     1027.26     26.42 o
   2  -3   3       23.65       19.53      1.07 o
   3  -3   3      355.58      372.41     10.34 o
   4  -3   3      502.42      505.59     13.89 o
   5  -3   3      693.29      736.49     20.70 o
   6  -3   3      363.53      331.80      9.18 o
   7  -3   3      422.04      454.07     12.60 o
   8  -3   3      329.08      319.14      9.25 o
   9  -3   3      103.12       95.76      4.20 o
  10  -3   3        9.75        5.44      2.52 o
  11  -3   3      105.86      104.81      4.45 o
  12  -3   3       83.16       74.03      4.84 o
  13  -3   3        3.75        3.50      3.60 o
  14  -3   3       50.24       64.69      7.68 o
  15  -3   3       65.05       84.79     12.34 o
  16  -3   3        1.90       -5.19     10.94 o
  17  -3   3        1.15        4.77     12.29 o
 -20  -2   3        1.92        2.02      7.59 o
 -19  -2   3       19.25       26.18      9.00 o
 -18  -2   3       10.69       19.01      7.47 o
 -17  -2   3       33.94       43.15      6.94 o
 -16  -2   3       40.46       46.92     16.20 o
 -15  -2   3       49.17       60.11     11.89 o
 -14  -2   3      128.00      124.31      8.43 o
 -13  -2   3      376.22      363.53     15.24 o
 -12  -2   3      101.01      107.57      5.46 o
 -11  -2   3      532.65      505.20     18.66 o
 -10  -2   3      474.50      471.84     14.86 o
  -9  -2   3      103.34      100.25      3.85 o
  -8  -2   3      399.81      384.31     11.59 o
  -7  -2   3     1435.29     1481.61     43.80 o
  -6  -2   3      352.14      397.25     11.74 o
  -5  -2   3      589.11      618.10     18.06 o
  -4  -2   3      654.72      650.97     26.49 o
  -3  -2   3     3058.50     3128.71    101.71 o
  -2  -2   3     1112.37     1135.35     31.65 o
  -1  -2   3     2979.83     3054.48     90.60 o
   0  -2   3     1329.00     1367.73     35.20 o
   1  -2   3     1205.31     1257.33     30.95 o
   2  -2   3     1338.26     1370.93     35.91 o
   3  -2   3     1291.16     1286.09     37.33 o
   4  -2   3      742.37      755.74     20.92 o
   5  -2   3       67.78       67.89      2.57 o
   6  -2   3     1035.96     1054.29     30.79 o
   7  -2   3     1100.51     1073.89     32.25 o
   8  -2   3      663.34      671.54     20.35 o
   9  -2   3      256.57      267.10      9.94 o
  10  -2   3       36.80       45.42      3.17 o
  11  -2   3        7.74        7.68      3.24 o
  12  -2   3       76.13       84.22      5.22 o
  13  -2   3       48.79       50.76      4.68 o
  14  -2   3       54.77       57.10      7.48 o
  15  -2   3        4.48        5.56      6.96 o
  16  -2   3       59.03       61.76      8.64 o
  17  -2   3       15.98        9.48      8.43 o
 -20  -1   3        2.19       -1.35     12.22 o
 -19  -1   3       15.11       19.37     11.54 o
 -18  -1   3       52.71       58.56     11.01 o
 -17  -1   3        4.53        4.98      9.80 o
 -16  -1   3       43.19       43.57     10.19 o
 -15  -1   3      115.23      129.18     13.17 o
 -14  -1   3       72.93       61.80      8.66 o
 -13  -1   3      265.46      261.11     23.14 o
 -12  -1   3       64.92       59.73      4.78 o
 -11  -1   3      226.73      213.22      9.91 o
 -10  -1   3      472.73      484.51     15.20 o
  -9  -1   3      709.80      720.20     23.86 o
  -8  -1   3      497.81      528.83     16.71 o
  -7  -1   3      563.10      643.87     21.76 o
  -6  -1   3     4242.42     4502.48    144.18 o
  -5  -1   3     2707.08     2788.53     79.97 o
  -4  -1   3     3549.59     3693.34    106.20 o
  -3  -1   3      119.09      104.76      3.49 o
  -2  -1   3     3946.01     4103.54    156.19 o
  -1  -1   3    17074.66    16502.42    549.09 o
   0  -1   3     2881.97     2981.57     82.90 o
   1  -1   3     1534.56     1515.48     38.08 o
   2  -1   3     2613.17     2777.22     82.56 o
   3  -1   3      932.66      953.87     28.29 o
   4  -1   3     3651.91     3781.61    109.08 o
   5  -1   3      253.97      241.78      7.52 o
   6  -1   3      319.70      360.13     10.91 o
   7  -1   3      447.09      430.73     13.23 o
   8  -1   3     1606.25     1574.03     46.89 o
   9  -1   3      249.30      243.40      9.61 o
  10  -1   3      219.01      212.21      9.37 o
  11  -1   3      347.12      338.63     15.44 o
  12  -1   3      276.48      266.71     12.51 o
  13  -1   3        4.65        3.37      3.54 o
  14  -1   3      144.19      129.65     12.52 o
  15  -1   3       76.71       74.59      8.21 o
  16  -1   3        8.01        7.07      7.61 o
  17  -1   3        9.13        4.70      7.26 o
  18  -1   3       16.83       15.34      8.91 o
 -20   0   3        0.37        1.26     12.22 o
 -19   0   3       15.78       16.92     10.50 o
 -18   0   3      150.24      171.94     18.46 o
 -17   0   3       10.42       17.83      9.05 o
 -16   0   3       61.88       60.96     10.85 o
 -15   0   3       48.83       58.68      9.22 o
 -14   0   3      524.45      507.13     39.59 o
 -13   0   3       75.26       76.23      9.10 o
 -12   0   3       40.77       44.51      4.71 o
 -11   0   3       14.18       14.31      2.64 o
 -10   0   3       59.14       44.93      4.52 o
  -9   0   3      155.61      140.17      6.27 o
  -8   0   3       88.12       93.10      4.50 o
  -7   0   3      955.91      962.13     37.13 o
  -6   0   3      300.43      310.70     12.22 o
  -5   0   3       19.01       21.59      1.65 o
  -4   0   3       65.34       71.14      2.64 o
  -3   0   3      178.36      191.69      7.74 o
  -2   0   3     1046.14     1086.44     44.72 o
  -1   0   3     5173.87     5158.05    269.02 o
   0   0   3      707.55      702.32     27.82 o
   1   0   3      121.12      112.54      4.64 o
   2   0   3     2114.32     2209.33     75.15 o
   3   0   3     6544.14     6752.72    264.96 o
   4   0   3     1085.91     1093.52     43.68 o
   5   0   3       37.86       43.11      2.53 o
   6   0   3     5152.69     5038.61    199.99 o
   7   0   3      245.48      236.91     10.17 o
   8   0   3       23.52       11.37      4.26 o
   9   0   3        5.95        4.75      2.79 o
  10   0   3      551.56      574.67     31.20 o
  11   0   3      249.54      247.14     14.99 o
  12   0   3      554.57      517.77     33.26 o
  13   0   3       81.22       80.43      7.75 o
  14   0   3       28.04       37.65      7.11 o
  15   0   3        0.46       -4.30      6.52 o
  16   0   3        6.66       -0.54      7.16 o
  17   0   3        5.60       15.27      9.29 o
  18   0   3       10.76       13.69      8.49 o
 -20   1   3        1.78        9.52     12.73 o
 -19   1   3       20.24       39.94     12.69 o
 -18   1   3       48.67       51.65     11.45 o
 -17   1   3        7.38       -8.57      9.64 o
 -16   1   3       39.86       46.37     10.59 o
 -15   1   3      109.58      108.30     13.38 o
 -14   1   3       62.12       62.57      9.10 o
 -13   1   3      279.51      291.58     23.39 o
 -12   1   3       56.25       62.25      8.08 o
 -11   1   3      281.99      258.40     12.72 o
 -10   1   3      394.06      400.16     23.15 o
  -9   1   3      722.07      742.10     36.55 o
  -8   1   3      428.03      464.22     25.55 o
  -7   1   3      606.57      712.28     33.37 o
  -6   1   3     4214.75     4373.97    221.04 o
  -5   1   3     2609.36     2620.99    203.97 o
  -4   1   3     3411.54     3610.80    191.54 o
  -3   1   3      124.22      117.32      6.06 o
  -2   1   3     3215.80     3438.23    200.23 o
  -1   1   3    16564.45    16135.16    662.44 o
   0   1   3     3143.90     3265.60    126.68 o
   1   1   3     1165.77     1177.87     56.01 o
   2   1   3     2669.51     2805.27     97.82 o
   3   1   3      931.02      944.84     49.89 o
   4   1   3     3250.77     3424.46    192.23 o
   6   1   3      317.22      354.30     19.33 o
   7   1   3      467.74      445.44     23.50 o
   8   1   3     1617.16     1592.11     82.74 o
   9   1   3      289.27      300.41     15.10 o
  10   1   3      172.98      171.30     12.42 o
  11   1   3      358.31      370.91     20.25 o
  12   1   3      261.99      275.93     16.73 o
  13   1   3        3.55       -6.12      6.12 o
  14   1   3      136.93      133.78     10.36 o
  15   1   3       78.56       68.14      8.77 o
  16   1   3        9.09        3.02      7.64 o
  17   1   3        3.88       -0.56     10.97 o
  18   1   3       21.33       21.81      8.19 o
 -20   2   3        1.73      -11.24     12.80 o
 -19   2   3       15.83       37.89     11.64 o
 -18   2   3        8.15       10.80     10.10 o
 -17   2   3       31.61       23.83     10.85 o
 -16   2   3       39.32       45.88     10.54 o
 -15   2   3       72.28       68.62      9.92 o
 -14   2   3      121.30      109.68     12.89 o
 -13   2   3      435.65      403.02     29.89 o
 -12   2   3       96.44       88.91     10.66 o
 -11   2   3      446.54      430.01     24.07 o
 -10   2   3      565.04      555.24     25.30 o
  -9   2   3      101.93      103.33      6.12 o
  -8   2   3      413.50      396.47     19.70 o
  -7   2   3     1510.74     1571.64     74.92 o
  -4   2   3      750.17      743.15     36.14 o
  -3   2   3     2863.48     3044.34    160.88 o
  -2   2   3     1188.03     1262.96     42.85 o
  -1   2   3     2940.82     3072.64     97.00 o
   0   2   3     1211.26     1266.51     41.95 o
   1   2   3     1101.45     1191.89     43.42 o
   2   2   3     1188.83     1264.09     46.74 o
   3   2   3     1594.25     1569.41     57.05 o
   4   2   3      775.41      796.94     31.95 o
   5   2   3       37.57       40.13      6.19 o
   6   2   3      988.66      973.64     54.26 o
   7   2   3     1137.55     1097.74     56.92 o
   8   2   3      696.69      687.01     36.05 o
  10   2   3       39.07       34.90      5.48 o
  11   2   3        4.80       -0.06      5.21 o
  12   2   3       57.87       51.71      7.13 o
  13   2   3       43.97       40.06     12.27 o
  14   2   3       50.78       53.91      8.25 o
  15   2   3        7.61        5.58      8.40 o
  16   2   3       54.13       57.33      9.01 o
  17   2   3       22.12       16.14      8.32 o
 -19   3   3       12.48       14.59     12.66 o
 -18   3   3       16.27       29.82     10.85 o
 -17   3   3       37.09       34.82     10.54 o
 -16   3   3       43.06       41.38      9.75 o
 -15   3   3       71.58       71.41     11.94 o
 -14   3   3        8.46       16.57      7.40 o
 -13   3   3       80.49       92.06     10.59 o
 -12   3   3      189.67      180.71     15.29 o
 -11   3   3      284.73      274.49     23.42 o
 -10   3   3      305.82      290.37     17.56 o
  -9   3   3      801.93      819.29     41.07 o
  -7   3   3       38.73       41.55      6.95 o
  -6   3   3      560.86      485.90     39.36 o
  -5   3   3      455.71      460.49     35.50 o
  -4   3   3      487.48      506.05     28.42 o
  -3   3   3      248.92      245.46      9.49 o
  -2   3   3     1940.44     2058.10     87.78 o
  -1   3   3      671.29      681.63     28.74 o
   0   3   3      113.20      114.21      5.46 o
   1   3   3     1109.53     1148.64     45.54 o
   2   3   3       47.16       41.15      3.40 o
   3   3   3      360.64      380.11     20.00 o
   5   3   3      791.02      828.71     40.13 o
   6   3   3      352.58      297.53     17.76 o
   7   3   3      424.68      442.24     24.43 o
   8   3   3      339.73      333.58     18.17 o
   9   3   3      152.77      145.07      8.57 o
  10   3   3       16.71       10.24      4.70 o
  11   3   3       91.06       83.38      8.05 o
  12   3   3       83.20       80.42      7.78 o
  13   3   3        1.64       -1.78      5.74 o
  14   3   3       33.96       40.29      7.54 o
  15   3   3       50.53       58.76      8.96 o
  16   3   3        0.91       -5.62     14.33 o
  17   3   3        4.12        6.25      8.86 o
 -19   4   3        3.23        1.47     12.82 o
 -18   4   3       12.91        9.64     11.94 o
 -17   4   3       13.34       12.50     11.31 o
 -16   4   3       25.02       26.30     10.75 o
 -15   4   3        8.54       12.48      8.45 o
 -14   4   3       83.07       99.81     11.57 o
 -13   4   3       26.64       25.18      8.33 o
 -12   4   3      100.32       79.81     10.17 o
 -11   4   3       22.82       18.32      6.66 o
 -10   4   3       29.29       28.14      6.31 o
  -9   4   3      179.66      177.20     16.48 o
  -8   4   3      393.31      368.45     17.22 o
  -6   4   3      266.60      284.59     19.57 o
  -5   4   3      242.61      249.38     19.97 o
  -3   4   3      151.90      155.03      6.87 o
  -2   4   3       89.92       99.41      4.15 o
  -1   4   3      282.14      280.62     10.24 o
   0   4   3      209.57      204.23      8.24 o
   1   4   3        9.07        7.40      1.75 o
   3   4   3      324.42      302.02     18.05 o
   4   4   3      284.43      267.43     14.13 o
   5   4   3       51.56       56.66      4.19 o
   7   4   3      338.76      298.49     18.82 o
   8   4   3      242.96      269.68     21.25 o
   9   4   3       59.03       62.94      5.77 o
  10   4   3       72.74       65.90      6.53 o
  11   4   3       24.47       23.14      5.85 o
  12   4   3       50.34       52.02      7.13 o
  13   4   3       21.14       17.32      6.96 o
  14   4   3       19.16       14.74      7.46 o
  15   4   3       42.33       35.76     10.95 o
  16   4   3        5.03        0.86      7.85 o
 -18   5   3       18.21       28.35     12.96 o
 -17   5   3        1.41       -3.63     11.22 o
 -16   5   3       15.22       18.41     10.87 o
 -15   5   3       18.61       24.42     10.24 o
 -14   5   3        6.97        2.82      8.66 o
 -13   5   3       72.25       65.64     10.19 o
 -12   5   3       13.03       13.22      7.66 o
 -11   5   3       28.13       33.03      7.77 o
 -10   5   3        9.18        8.54      6.42 o
  -9   5   3        7.17        4.84      5.91 o
  -8   5   3      498.73      479.99     36.61 o
  -7   5   3       30.85       30.24      5.17 o
  -6   5   3      712.27      670.97     51.23 o
  -5   5   3      330.41      338.78     26.95 o
  -4   5   3      431.28      437.89     34.33 o
  -3   5   3       16.42       20.74      3.97 o
  -2   5   3       51.22       52.92      2.71 o
  -1   5   3      217.60      218.28      9.60 o
   0   5   3      213.90      228.67     10.45 o
   1   5   3      311.31      311.36     16.84 o
   2   5   3       90.94       76.86      5.34 o
   3   5   3       38.35       48.45      6.45 o
   4   5   3       35.83       45.01      4.25 o
   5   5   3      150.59      147.94     10.48 o
   6   5   3       13.81       10.68      3.71 o
   7   5   3       44.35       37.40      5.14 o
   8   5   3       99.67      101.96      7.85 o
   9   5   3       90.39       81.55      6.94 o
  10   5   3       57.06       52.69      9.79 o
  11   5   3       58.96       55.73      6.86 o
  12   5   3       17.10       20.36      6.78 o
  13   5   3       28.00       35.96      7.50 o
  14   5   3       57.72       64.31      8.83 o
  15   5   3        9.74        5.56      8.19 o
 -16   6   3        2.55      -10.50     10.50 o
 -15   6   3        2.94       16.46     10.24 o
 -14   6   3       25.79       20.25      9.61 o
 -13   6   3       14.17        5.61      8.36 o
 -12   6   3        5.69        2.28      7.98 o
 -11   6   3       11.06        8.91      7.40 o
 -10   6   3       15.89        3.56      6.73 o
  -9   6   3       97.16      113.70     10.01 o
  -8   6   3      111.92      104.16     10.17 o
  -7   6   3       20.34       14.78      5.24 o
  -6   6   3       88.08       97.08      9.01 o
  -5   6   3      170.12      161.02     12.94 o
  -4   6   3      328.58      319.81     24.56 o
  -3   6   3       15.46       11.57      4.12 o
  -2   6   3       62.53       63.99      6.03 o
  -1   6   3      126.74      135.51     10.87 o
   0   6   3       24.40       18.36      3.63 o
   1   6   3       40.26       46.80      3.43 o
   2   6   3        6.61        6.69      2.57 o
   3   6   3      128.35      110.95      6.74 o
   4   6   3        8.99       15.21      3.37 o
   5   6   3       25.35       21.46      3.90 o
   6   6   3       37.23       40.64      4.80 o
   7   6   3       15.26       20.54      4.43 o
   8   6   3       29.59       21.17      5.03 o
   9   6   3       68.26       77.30      6.88 o
  10   6   3        3.60        8.31      8.01 o
  11   6   3       13.43       10.98      6.27 o
  12   6   3        2.03       10.43      7.47 o
  13   6   3       46.60       42.63      7.67 o
  14   6   3       21.72       21.25      8.22 o
 -14   7   3        1.88        9.03      9.61 o
 -13   7   3       11.08       11.43      9.47 o
 -12   7   3       22.90       25.84      8.96 o
 -11   7   3        3.40        1.37      7.59 o
 -10   7   3       10.51       13.83      7.63 o
  -9   7   3       52.99       66.20      8.22 o
  -8   7   3        0.47        5.47      6.05 o
  -7   7   3       17.97       15.34      6.05 o
  -6   7   3       27.94       30.79      5.87 o
  -5   7   3        4.04       -4.47      4.61 o
  -4   7   3       20.16       19.48      4.66 o
  -3   7   3        9.98       17.29      4.07 o
  -2   7   3        2.60        3.31      3.75 o
  -1   7   3        0.83        1.65      3.70 o
   0   7   3       20.90       30.31      4.68 o
   1   7   3       23.88       28.30      4.66 o
   2   7   3       46.82       49.55      5.80 o
   3   7   3       17.62       23.07      3.45 o
   4   7   3       24.74       22.82      4.75 o
   5   7   3       35.72       43.06      4.63 o
   6   7   3        5.20        5.79      4.26 o
   7   7   3        0.03       -0.15      6.58 o
   8   7   3        1.65       -4.96      4.96 o
   9   7   3        4.05        1.17      5.46 o
  10   7   3        0.04        2.01      6.02 o
  11   7   3        3.03       11.38      6.70 o
  12   7   3       15.78       13.48      7.28 o
 -12   8   3       36.63       50.60     10.33 o
 -11   8   3        5.20        7.91      8.64 o
 -10   8   3       17.69       12.64      8.29 o
  -9   8   3       20.22       15.22      7.47 o
   7   8   3       16.15       12.78      8.08 o
   8   8   3        2.37        4.19      8.50 o
   9   8   3       11.04       17.41      9.65 o
  -9  -9   4        5.79       -2.22      4.35 o
  -8  -9   4        1.22        0.17      4.11 o
  -7  -9   4        1.22        3.47      5.66 o
  -6  -9   4        5.00        6.54      5.59 o
  -5  -9   4        8.18       10.52      7.24 o
  -4  -9   4        8.27        3.66      6.52 o
  -3  -9   4       13.58       16.46      3.23 o
  -2  -9   4        3.43        4.07      4.77 o
  -1  -9   4        0.10       -4.66      4.66 o
   0  -9   4        4.06        4.84      4.82 o
   1  -9   4        0.28       -5.00      5.00 o
   2  -9   4        0.74        0.98      3.20 o
   3  -9   4        8.90       10.67      3.60 o
   4  -9   4        0.97        0.70      3.93 o
   5  -9   4        0.22        0.88      4.43 o
 -12  -8   4        3.16       -4.29     15.04 o
 -11  -8   4        6.01       14.28      5.92 o
 -10  -8   4       11.20       11.00      4.91 o
  -9  -8   4        3.41        4.64      3.53 o
  -8  -8   4        2.30        3.77      3.33 o
  -7  -8   4        7.08        5.51      3.24 o
  -6  -8   4       13.13       18.43      3.77 o
  -5  -8   4       15.24       16.51      4.10 o
  -4  -8   4       21.66       19.76      6.97 o
  -3  -8   4        1.35        0.19      7.52 o
  -2  -8   4        0.51       -1.09      3.72 o
  -1  -8   4        1.73        2.65      3.76 o
   0  -8   4        1.27       -2.86      4.26 o
   1  -8   4        2.16        4.32      2.73 o
   2  -8   4       21.96       16.79      3.21 o
   3  -8   4        5.12        3.72      3.26 o
   4  -8   4       10.13       11.57      3.40 o
   5  -8   4       12.01       20.55      3.51 o
   6  -8   4        1.40        2.58      3.57 o
   7  -8   4        0.82       -3.63      3.63 o
   8  -8   4        1.30       -1.00      5.21 o
   9  -8   4        1.10        4.32      7.54 o
 -15  -7   4        7.25       16.45      7.08 o
 -14  -7   4        9.29        9.76      6.59 o
 -13  -7   4        3.93        7.57      4.99 o
 -12  -7   4        3.24        4.35      4.77 o
 -11  -7   4        2.66        2.19      4.68 o
 -10  -7   4       51.47       56.66      4.19 o
  -9  -7   4        8.08        6.43      3.22 o
  -8  -7   4       17.06       15.44      4.54 o
  -7  -7   4       16.71       19.49      2.89 o
  -6  -7   4        0.13        2.45      2.51 o
  -5  -7   4       40.55       34.38      3.09 o
  -4  -7   4       41.93       37.66      7.91 o
  -3  -7   4       25.35       21.95      7.03 o
  -2  -7   4       24.91       22.65      6.84 o
  -1  -7   4        2.06        0.27      3.14 o
   0  -7   4       61.87       55.03      3.26 o
   1  -7   4        2.25       -2.44      2.44 o
   2  -7   4        6.01        1.10      5.47 o
   3  -7   4       13.29       12.18      2.68 o
   4  -7   4        4.13        7.30      2.79 o
   5  -7   4       44.49       52.89      3.94 o
   6  -7   4        6.67        4.76      3.15 o
   7  -7   4        3.37        3.10      3.48 o
   8  -7   4        6.86        2.08      4.62 o
   9  -7   4        0.70        4.87      5.42 o
  10  -7   4        7.21        6.62      5.01 o
  11  -7   4       18.27       22.38      5.66 o
 -17  -6   4       15.91       -1.44     13.34 o
 -16  -6   4       28.05       28.68      7.87 o
 -15  -6   4       10.24        1.97      5.16 o
 -14  -6   4        8.64        9.44      5.03 o
 -13  -6   4        5.03        6.38      4.69 o
 -12  -6   4       11.57       13.83      4.27 o
 -11  -6   4       20.08       19.49      4.25 o
 -10  -6   4       21.17       23.76      3.11 o
  -9  -6   4        2.85        6.09      2.77 o
  -8  -6   4       36.06       31.37      2.89 o
  -7  -6   4      139.14      137.85      5.33 o
  -6  -6   4        1.79       -0.36      2.51 o
  -5  -6   4        8.80        6.64      2.10 o
  -4  -6   4       63.34       54.44      4.06 o
  -3  -6   4      112.49      102.02     10.52 o
  -2  -6   4      140.85      132.16     11.59 o
  -1  -6   4       31.20       32.34      5.33 o
   0  -6   4        4.67        6.14      1.85 o
   1  -6   4      102.98      104.52      4.56 o
   2  -6   4        7.66        8.45      2.16 o
   3  -6   4        2.45        6.35      2.26 o
   4  -6   4        0.93       -2.60      2.60 o
   5  -6   4        2.93       -2.53      2.53 o
   6  -6   4        2.60        6.37      2.79 o
   7  -6   4        5.33        3.88      3.01 o
   8  -6   4       17.15       18.70      4.31 o
   9  -6   4        1.34        4.22      5.16 o
  10  -6   4       36.82       49.30      5.30 o
  11  -6   4        8.95        6.70      6.41 o
  12  -6   4        5.66        7.07      6.72 o
  13  -6   4        3.93        1.72     10.57 o
 -18  -5   4        7.64       -2.09     11.41 o
 -17  -5   4        7.68       -0.13      7.49 o
 -16  -5   4       10.12        6.88      6.80 o
 -15  -5   4        4.41       -2.16      6.55 o
 -14  -5   4       28.88       34.17      5.10 o
 -13  -5   4       24.29       30.21      6.15 o
 -12  -5   4       63.62       62.02      4.75 o
 -11  -5   4       17.19       20.08      5.52 o
 -10  -5   4        1.85        0.22      2.68 o
  -9  -5   4      305.17      314.44     10.88 o
  -8  -5   4       85.96       80.12      3.95 o
  -7  -5   4        0.20       -1.98      1.98 o
  -6  -5   4      109.09      107.66      4.48 o
  -5  -5   4      122.83      118.97      5.55 o
  -4  -5   4      163.77      163.51      6.53 o
  -3  -5   4       74.79       79.36      4.62 o
  -2  -5   4       29.93       27.44      2.63 o
  -1  -5   4      108.87      113.30      5.66 o
   0  -5   4        3.43        4.32      1.83 o
   1  -5   4      129.58      134.51      4.76 o
   2  -5   4      175.05      187.85      6.36 o
   3  -5   4      459.14      449.15     15.22 o
   4  -5   4       31.08       23.36      2.32 o
   5  -5   4      131.37      145.19      5.91 o
   6  -5   4        0.36       -2.36      2.45 o
   7  -5   4      121.83      118.30      4.99 o
   8  -5   4       58.88       59.00      3.88 o
   9  -5   4       15.98       16.03      3.91 o
  10  -5   4       42.00       35.83      4.50 o
  11  -5   4        2.63       -1.67      4.37 o
  12  -5   4       22.64       27.71      6.30 o
  13  -5   4        5.32        5.77      9.68 o
  14  -5   4       14.57        3.05     11.47 o
 -19  -4   4        0.28        5.73      8.25 o
 -18  -4   4        0.25       -0.75     10.64 o
 -17  -4   4       14.83       15.39      6.65 o
 -16  -4   4       13.17       14.37      6.56 o
 -15  -4   4       29.77       30.05      4.58 o
 -14  -4   4       10.25       12.88      4.18 o
 -13  -4   4       77.14       84.29      5.32 o
 -12  -4   4       78.80       88.11      6.30 o
 -11  -4   4      100.18       87.68      4.12 o
 -10  -4   4      300.80      298.59     10.16 o
  -9  -4   4      257.61      270.03      8.69 o
  -8  -4   4       96.16       95.69      3.27 o
  -7  -4   4      274.01      260.68      8.06 o
  -6  -4   4      357.99      365.30     10.93 o
  -5  -4   4      186.11      168.96      6.14 o
  -4  -4   4       38.55       34.41      1.97 o
  -3  -4   4      936.08      972.70     31.86 o
  -2  -4   4      476.25      489.22     18.93 o
  -1  -4   4       99.85      119.19      4.68 o
   0  -4   4     1552.17     1564.98     41.70 o
   1  -4   4       59.88       47.25      1.96 o
   2  -4   4      109.64      103.38      3.32 o
   3  -4   4      653.45      703.31     20.99 o
   4  -4   4      823.21      826.96     22.07 o
   5  -4   4      195.67      206.41      6.05 o
   6  -4   4       88.97       91.18      3.24 o
   7  -4   4      283.67      275.98      9.32 o
   8  -4   4      144.29      128.74      4.83 o
   9  -4   4        1.96       -1.11      3.27 o
  10  -4   4       39.60       42.60      4.18 o
  11  -4   4       49.79       47.00      4.57 o
  12  -4   4       13.70        9.51     11.37 o
  13  -4   4       13.98       20.23      9.75 o
  14  -4   4        1.38        0.65     10.08 o
  15  -4   4       13.43       12.15     11.47 o
 -20  -3   4        6.90        4.44      7.56 o
 -19  -3   4        7.96       10.75      7.02 o
 -18  -3   4       12.19       20.76      9.59 o
 -17  -3   4       33.88       37.05      6.85 o
 -16  -3   4       12.12        7.08      8.94 o
 -15  -3   4      101.90       96.74      7.95 o
 -14  -3   4      183.09      193.95      9.03 o
 -13  -3   4       38.39       46.81      4.14 o
 -12  -3   4      294.41      272.97     10.98 o
 -11  -3   4       81.46       76.38      3.30 o
 -10  -3   4      588.07      593.58     16.88 o
  -9  -3   4        3.07        4.87      1.66 o
  -8  -3   4      398.14      424.25     12.95 o
  -7  -3   4      541.98      545.08     14.59 o
  -6  -3   4       31.71       32.55      1.61 o
  -5  -3   4       74.08       85.90      3.54 o
  -4  -3   4      737.30      695.21     20.33 o
  -3  -3   4      185.84      212.13      6.80 o
  -2  -3   4      127.32      157.58      5.22 o
  -1  -3   4      171.78      158.24      5.47 o
   0  -3   4       58.41       54.85      1.68 o
   1  -3   4      132.51      140.29      3.79 o
   2  -3   4      359.12      353.75     10.57 o
   3  -3   4     1663.21     1718.17     46.34 o
   4  -3   4      388.18      411.92     11.39 o
   5  -3   4      353.51      347.63      9.46 o
   6  -3   4      750.98      746.56     19.87 o
   7  -3   4      194.16      212.90      6.48 o
   8  -3   4      137.72      135.68      4.51 o
   9  -3   4      110.93      117.99      4.55 o
  10  -3   4      104.67       90.38      4.22 o
  11  -3   4       14.86       12.83      3.50 o
  12  -3   4      109.40      110.85      5.91 o
  13  -3   4       58.79       64.22      6.09 o
  14  -3   4       46.42       56.40     11.38 o
  15  -3   4        6.35       16.78     10.82 o
  16  -3   4       11.45       10.89     10.40 o
 -20  -2   4       30.66       58.91     12.69 o
 -19  -2   4       25.07       34.89      8.20 o
 -18  -2   4        8.66        4.70      9.01 o
 -17  -2   4        5.32       -0.09      6.05 o
 -16  -2   4      130.86      134.05      9.83 o
 -15  -2   4        3.86       -0.44      4.91 o
 -14  -2   4      117.82      106.56      7.81 o
 -13  -2   4      245.17      246.90     10.69 o
 -12  -2   4      416.21      416.20     14.84 o
 -11  -2   4      517.61      497.59     14.80 o
 -10  -2   4      117.86      113.83      4.30 o
  -9  -2   4      777.55      786.23     22.41 o
  -8  -2   4      296.36      266.05      8.07 o
  -7  -2   4     2019.58     2144.45     60.55 o
  -6  -2   4       18.85       26.39      1.76 o
  -5  -2   4     2912.86     3122.02    105.78 o
  -4  -2   4     2102.54     2188.08     65.44 o
  -3  -2   4     1758.54     1728.59     47.76 o
  -2  -2   4      762.39      785.67     21.73 o
  -1  -2   4      482.03      505.13     15.85 o
   0  -2   4      958.96      986.02     24.98 o
   1  -2   4     1255.88     1272.23     34.38 o
   2  -2   4      820.69      923.07     24.96 o
   3  -2   4      549.68      543.25     15.68 o
   4  -2   4     1307.29     1273.72     37.49 o
   5  -2   4      380.16      392.26     10.91 o
   6  -2   4      854.24      817.99     24.95 o
   7  -2   4       68.90       73.35      2.91 o
   8  -2   4      519.15      486.95     16.83 o
   9  -2   4      235.24      218.57      8.24 o
  10  -2   4      581.58      573.65     23.88 o
  11  -2   4      129.64      131.01      7.47 o
  12  -2   4       18.94       12.95      4.16 o
  13  -2   4      114.11      117.80      9.39 o
  14  -2   4       74.12       85.03      8.11 o
  15  -2   4       22.42       25.15      7.49 o
  16  -2   4       17.67       15.20      8.08 o
  17  -2   4       46.92       57.84     14.04 o
 -21  -1   4        1.66       -5.54     12.89 o
 -20  -1   4        4.00       -6.45     10.10 o
 -19  -1   4       29.59       33.26     11.99 o
 -18  -1   4       32.14       40.90      9.99 o
 -17  -1   4       27.64       11.87      9.92 o
 -16  -1   4       38.22       31.47      8.31 o
 -15  -1   4       19.62       18.34      7.29 o
 -14  -1   4       85.66       78.07     10.94 o
 -13  -1   4      295.68      294.69     12.23 o
 -12  -1   4      554.03      538.66     21.61 o
 -11  -1   4       53.26       47.11      4.04 o
 -10  -1   4      478.44      463.00     14.89 o
  -9  -1   4      460.76      539.13     18.48 o
  -8  -1   4     1857.78     1934.15     59.35 o
  -7  -1   4       35.83       44.19      2.04 o
  -6  -1   4      669.54      715.60     21.17 o
  -5  -1   4     3561.28     3622.72     97.65 o
  -4  -1   4     1917.39     1934.56     66.49 o
  -3  -1   4     1209.05     1342.99     55.42 o
  -2  -1   4      391.14      382.16     14.85 o
  -1  -1   4     2162.53     2338.01     68.92 o
   0  -1   4     1863.59     1839.89     47.24 o
   1  -1   4      267.98      307.48      9.06 o
   2  -1   4      826.41      817.04     26.05 o
   3  -1   4      713.43      779.68     23.27 o
   4  -1   4      636.23      774.49     22.85 o
   5  -1   4     1300.00     1305.18     39.13 o
   6  -1   4      446.00      433.55     13.16 o
   7  -1   4      132.66      144.59      5.06 o
   8  -1   4      210.94      181.72      6.98 o
   9  -1   4      398.96      400.12     13.43 o
  10  -1   4      153.56      140.47      7.53 o
  11  -1   4      278.02      240.88     11.13 o
  12  -1   4      325.94      341.63     15.82 o
  13  -1   4       71.27       75.23      8.57 o
  14  -1   4        8.59       15.07      6.86 o
  15  -1   4        9.89        7.12      7.06 o
  16  -1   4       31.50       26.81     10.73 o
  17  -1   4       11.55       16.87      8.49 o
 -21   0   4       11.87       15.01     13.06 o
 -20   0   4       85.08       76.46     13.38 o
 -19   0   4        0.88       -9.80     11.24 o
 -18   0   4       26.04       37.61     11.38 o
 -17   0   4       40.27       33.59     10.26 o
 -16   0   4       18.63       19.16      9.08 o
 -15   0   4        4.78        6.77      8.10 o
 -14   0   4      236.94      205.92     18.34 o
 -13   0   4      134.39      115.65      7.67 o
 -12   0   4       63.68       54.54      4.87 o
 -11   0   4       87.62       79.26      4.16 o
 -10   0   4      528.00      587.35     22.95 o
  -9   0   4     3077.61     3156.41    120.91 o
  -8   0   4       16.63       17.72      1.86 o
  -7   0   4     1248.37     1355.52     52.01 o
  -6   0   4     3000.17     2951.38    112.99 o
  -5   0   4       24.08       34.29      1.89 o
  -4   0   4     5506.59     5625.11    293.44 o
  -3   0   4    25087.89    22157.26    902.94 o
  -2   0   4    20805.19    19350.16    787.99 o
  -1   0   4     1469.85     1431.36     56.90 o
   0   0   4    11192.29    10806.01    423.56 o
   1   0   4      459.24      491.88     19.57 o
   2   0   4        2.72       -0.38      1.25 o
   3   0   4      249.65      339.62     11.77 o
   4   0   4     6593.75     6692.62    275.61 o
   5   0   4       81.43       88.64      4.58 o
   6   0   4       44.27       34.35      2.70 o
   7   0   4      698.43      589.22     33.51 o
   8   0   4      958.99      908.42     52.69 o
   9   0   4      272.61      249.56     14.52 o
  10   0   4      518.38      494.42     27.25 o
  11   0   4      139.91      138.77      9.59 o
  12   0   4        1.84        2.12      5.75 o
  13   0   4      115.97      116.14      9.16 o
  14   0   4       80.68       81.82      8.16 o
  15   0   4       10.96       15.50      6.80 o
  16   0   4        4.78       -2.57      7.43 o
  17   0   4       52.67       53.74      9.56 o
 -21   1   4        3.81       -1.47     13.27 o
 -20   1   4        4.73       -3.03     12.27 o
 -19   1   4       25.44       33.56     11.08 o
 -18   1   4       25.56        4.42      9.59 o
 -17   1   4       38.90       47.25      9.66 o
 -16   1   4       36.26       39.13      9.96 o
 -15   1   4        6.28        4.79      7.47 o
 -14   1   4      132.66      122.20     11.64 o
 -13   1   4      296.83      282.73     15.59 o
 -12   1   4      566.33      554.70     27.93 o
 -11   1   4       37.60       38.47      4.08 o
 -10   1   4      410.53      412.19     22.77 o
  -9   1   4      535.33      601.49     28.34 o
  -8   1   4     1577.57     1627.11     90.91 o
  -6   1   4      707.07      749.76     38.19 o
  -5   1   4     3535.89     3616.02    189.18 o
  -4   1   4     2000.21     2032.71    102.90 o
  -3   1   4     1245.39     1379.05     71.08 o
  -2   1   4      345.54      338.49     14.79 o
   0   1   4     1573.73     1567.81     72.16 o
   1   1   4      335.51      377.84     13.84 o
   2   1   4      947.13      946.17     30.86 o
   4   1   4      622.27      738.95     40.29 o
   5   1   4     1387.59     1348.20     69.03 o
   7   1   4      148.61      147.27      9.44 o
   9   1   4      310.54      315.64     20.78 o
  10   1   4      169.84      172.37     10.84 o
  11   1   4      254.56      221.68     14.39 o
  12   1   4      349.75      368.91     20.74 o
  13   1   4       95.29       89.06      8.13 o
  14   1   4        8.24        2.69      6.63 o
  15   1   4       22.47       36.41      7.59 o
  16   1   4       34.79       28.84      8.09 o
  17   1   4        7.90        9.06      8.30 o
 -20   2   4       24.53       22.11     11.96 o
 -19   2   4       27.03       48.09     11.45 o
 -18   2   4        5.69       22.11     10.12 o
 -17   2   4        3.34       -1.65      8.57 o
 -16   2   4      119.29      135.05     14.85 o
 -15   2   4        3.01       -3.72      8.12 o
 -14   2   4      130.68      121.83     12.52 o
 -13   2   4      259.01      240.94     13.55 o
 -12   2   4      434.20      444.17     22.14 o
 -11   2   4      500.15      485.06     25.15 o
  -9   2   4      702.87      712.34     38.22 o
  -8   2   4      294.02      255.42     13.63 o
  -7   2   4     1756.08     1809.48    154.34 o
  -6   2   4       10.98       21.23      2.46 o
  -5   2   4     3178.84     3361.57    167.36 o
  -4   2   4     2042.89     2112.54    113.37 o
  -3   2   4     1740.51     1752.79     90.71 o
  -1   2   4      524.37      547.79     21.73 o
   0   2   4      790.26      827.75     32.52 o
   1   2   4     1488.20     1550.06     48.28 o
   2   2   4      800.97      915.98     32.48 o
   3   2   4      677.99      666.64     30.43 o
   4   2   4     1271.00     1235.24     52.08 o
   5   2   4      294.70      302.13     15.00 o
   6   2   4      888.22      856.21     34.66 o
   7   2   4       43.99       45.39      5.17 o
   8   2   4      484.77      462.31     26.00 o
   9   2   4      214.03      195.25     12.77 o
  10   2   4      536.86      535.33     30.60 o
  11   2   4      175.37      170.92     26.17 o
  12   2   4       24.56       15.92      6.26 o
  13   2   4      107.73      113.83      9.55 o
  14   2   4       67.96       70.99     17.83 o
  15   2   4       30.14       28.75      7.44 o
  16   2   4       20.97       14.45      8.52 o
  17   2   4       47.44       58.97      9.98 o
 -20   3   4        4.11        7.12     11.75 o
 -19   3   4       13.35       36.10     11.24 o
 -18   3   4       14.19       19.27     11.36 o
 -17   3   4       29.89       46.44     11.50 o
 -16   3   4       12.51        6.91      8.73 o
 -15   3   4      122.39      108.88     12.57 o
 -14   3   4      188.93      170.96     17.50 o
 -13   3   4       45.43       59.10      8.75 o
 -12   3   4      256.23      237.64     13.83 o
 -11   3   4       78.10       71.88      5.11 o
 -10   3   4      512.37      510.51     28.61 o
  -9   3   4       17.31       17.89      2.51 o
  -8   3   4      464.18      480.37     33.03 o
  -7   3   4      517.05      501.99     40.41 o
  -6   3   4       51.05       59.26      4.68 o
  -4   3   4      678.91      651.40     35.75 o
  -3   3   4      150.80      183.93      8.74 o
  -2   3   4       71.27      108.00     11.31 o
  -1   3   4      211.76      201.38      7.82 o
   0   3   4       81.10       74.04      5.59 o
   1   3   4      142.22      142.10      8.00 o
   2   3   4      439.06      449.09     16.22 o
   3   3   4     1628.86     1715.75     70.78 o
   4   3   4      391.33      405.65     22.05 o
   5   3   4      303.06      295.26     18.31 o
   6   3   4      678.40      655.05     38.44 o
   7   3   4      206.18      215.92     12.62 o
   8   3   4       86.23       84.49     11.94 o
   9   3   4       96.50       88.70      7.77 o
  10   3   4      101.65       90.48      8.16 o
  11   3   4        7.34        4.16      5.33 o
  12   3   4      109.09      112.56      9.12 o
  13   3   4       58.16       61.65      9.01 o
  14   3   4       55.97       61.44     10.67 o
  15   3   4        1.64       -4.46      7.42 o
  16   3   4       15.66        7.46      8.62 o
 -19   4   4        0.25        4.24     12.41 o
 -18   4   4        0.18       -6.35     11.38 o
 -17   4   4       14.27        9.73      9.64 o
 -16   4   4       10.17        2.54      9.94 o
 -15   4   4       26.81       29.56      9.73 o
 -14   4   4       13.47        6.87      8.29 o
 -13   4   4       78.96       78.30     10.43 o
 -12   4   4       97.56       82.40     10.26 o
 -11   4   4       93.22       87.96      9.87 o
 -10   4   4      305.23      277.38     23.81 o
  -9   4   4      274.21      293.17     14.49 o
  -8   4   4       69.90       68.17      8.43 o
  -6   4   4      373.21      383.35     28.14 o
  -5   4   4      178.30      167.54      9.53 o
  -4   4   4       25.67       27.98      3.98 o
  -3   4   4      905.90      982.20     41.80 o
  -2   4   4      479.67      507.70     21.48 o
  -1   4   4       82.53       98.79      5.05 o
   0   4   4     1589.61     1622.49     67.66 o
   1   4   4       68.48       58.30      3.84 o
   2   4   4      120.44      114.80      6.63 o
   3   4   4      680.60      740.20     37.78 o
   4   4   4      789.09      749.25     42.63 o
   5   4   4      168.46      185.96     11.70 o
   6   4   4       73.95       73.44      7.31 o
   7   4   4      362.74      357.72     17.04 o
   8   4   4      133.50      117.01      8.48 o
   9   4   4        1.43        4.97      4.90 o
  10   4   4       28.63       28.91      6.05 o
  11   4   4       48.67       54.61      6.71 o
  12   4   4        8.05       12.25     11.04 o
  13   4   4        6.89        5.31      9.40 o
  14   4   4        0.65        2.48      7.38 o
  15   4   4        9.15       -1.85     15.34 o
 -18   5   4        9.18        6.24     12.10 o
 -17   5   4        3.94        2.68     10.75 o
 -16   5   4        9.04        8.29     10.43 o
 -15   5   4        8.71        5.56      9.17 o
 -14   5   4       30.16       36.12      9.57 o
 -13   5   4       32.48       24.95      8.75 o
 -12   5   4       55.39       51.97      9.05 o
 -11   5   4        8.11       -0.81      6.91 o
 -10   5   4        6.12        7.10      6.47 o
  -9   5   4      313.07      326.33     25.39 o
  -8   5   4       54.41       43.39      7.63 o
  -7   5   4        3.35        4.38      4.49 o
  -6   5   4      132.36      136.58     10.40 o
  -5   5   4      149.02      136.63     10.82 o
  -4   5   4      139.53      135.18      8.59 o
  -3   5   4       77.23       84.19      4.34 o
  -2   5   4       34.53       39.80      2.24 o
  -1   5   4       86.43      100.29      5.08 o
   0   5   4        6.66        5.89      2.32 o
   1   5   4      138.26      148.64      8.21 o
   2   5   4      144.95      159.40     10.18 o
   3   5   4      523.01      499.79     25.00 o
   4   5   4       29.54       26.26      3.50 o
   5   5   4      140.54      165.73      9.83 o
   6   5   4        1.16        4.13      3.62 o
   7   5   4      132.00      120.09      8.34 o
   8   5   4       77.45       80.29      6.34 o
   9   5   4       10.32        8.99      5.33 o
  10   5   4       40.59       28.71      8.20 o
  11   5   4        1.88       -1.75      6.27 o
  12   5   4       27.38       38.60      7.23 o
  13   5   4        3.98        9.84      9.25 o
  14   5   4       12.03        8.96      7.81 o
 -17   6   4       15.51       47.39     13.17 o
 -16   6   4       22.80       17.20     11.73 o
 -15   6   4        6.49       -9.75      9.75 o
 -14   6   4        7.07       -1.14      9.45 o
 -13   6   4        8.62        1.21      8.80 o
 -12   6   4       13.16       13.17      7.56 o
 -11   6   4       14.99        5.10      7.54 o
 -10   6   4       19.67       17.15      7.03 o
  -9   6   4        3.33        1.84      6.17 o
  -8   6   4       29.42       17.64      6.24 o
  -7   6   4      115.15      102.60     11.24 o
  -6   6   4        3.16       -4.21      4.61 o
  -5   6   4        8.67       12.59      4.35 o
  -4   6   4       77.47       77.76      6.59 o
  -3   6   4      131.99      125.43     10.38 o
  -2   6   4      128.45      130.90      7.60 o
  -1   6   4       26.61       35.00      2.93 o
   0   6   4        3.12        4.31      2.26 o
   1   6   4       83.98       86.58      6.13 o
   2   6   4        8.00        6.68      4.21 o
   3   6   4        1.12        1.23      6.82 o
   4   6   4        3.94        4.39      3.42 o
   5   6   4        4.58        1.05      3.56 o
   6   6   4        1.85        5.92      4.07 o
   7   6   4       10.39        3.43      4.52 o
   8   6   4       14.63       14.58      5.18 o
   9   6   4        0.62        6.67      5.34 o
  10   6   4       33.05       35.96      6.35 o
  11   6   4        8.84        4.82      6.56 o
  12   6   4        5.50        1.18      7.21 o
  13   6   4        2.62        2.27      7.34 o
 -15   7   4        7.24       11.38     11.20 o
 -14   7   4        8.25        8.57     10.06 o
 -13   7   4        4.93       -1.05      9.03 o
 -12   7   4        4.06        5.98      8.82 o
 -11   7   4        4.85        2.77      7.54 o
 -10   7   4       45.81       36.99      8.80 o
  -9   7   4        9.75       14.29      6.80 o
  -8   7   4       17.61       23.51      6.59 o
  -7   7   4       19.22       18.18      5.94 o
  -6   7   4        0.01        3.84      5.14 o
  -5   7   4       36.09       34.59      5.61 o
  -4   7   4       49.95       48.86      6.03 o
  -3   7   4       25.60       29.23      4.98 o
  -2   7   4       24.85       27.14      4.89 o
  -1   7   4        0.74       -0.95      4.26 o
   0   7   4       60.51       64.92      6.56 o
   1   7   4        2.35       10.03      4.72 o
   2   7   4        4.86        3.17      5.07 o
   3   7   4       13.89       14.11      3.52 o
   4   7   4        3.82        0.22      6.83 o
   5   7   4       46.02       53.12      5.36 o
   6   7   4        8.66        3.02      4.62 o
   7   7   4        4.08        7.54      7.66 o
   8   7   4        6.10        9.18      5.42 o
   9   7   4        1.57       -0.33      5.69 o
  10   7   4        5.68        6.55      6.32 o
  11   7   4       18.43       31.15      7.27 o
 -12   8   4        2.73       -4.54      9.03 o
 -11   8   4        7.50        6.35      8.31 o
 -10   8   4        9.64        8.94      7.73 o
  -9   8   4        4.02        5.70      7.15 o
  -8   8   4        3.07       -0.58      6.77 o
   5   8   4       12.01       13.27      7.42 o
   6   8   4        1.58       11.27      7.73 o
   7   8   4        0.48       -0.16      8.45 o
   8   8   4        1.72        8.31      9.12 o
   9   8   4        0.97        0.19      6.97 o
  -9  -9   5        5.36       15.08      6.42 o
  -8  -9   5        3.86        0.42      6.01 o
  -7  -9   5       17.23       21.06      6.35 o
  -6  -9   5        7.18       17.41      5.80 o
  -5  -9   5        1.92        9.15      5.05 o
  -4  -9   5        2.66        6.39      3.45 o
  -3  -9   5       13.29       17.55      4.81 o
  -2  -9   5        1.72        3.72      5.21 o
  -1  -9   5        1.41       -3.12      5.24 o
   0  -9   5        0.21        1.56      5.40 o
   1  -9   5       18.44       10.66      3.34 o
   2  -9   5        8.35        7.02      3.62 o
   3  -9   5        0.58       -2.19      3.94 o
   4  -9   5        0.36        5.84      4.25 o
 -12  -8   5        5.85       -0.49      6.08 o
 -11  -8   5        3.22        0.68      5.64 o
 -10  -8   5        6.57        7.14      4.81 o
  -9  -8   5        0.67       -0.72      3.49 o
  -8  -8   5        2.69       -1.40      3.45 o
  -7  -8   5        8.21        4.58      4.70 o
  -6  -8   5        2.71       -3.03      9.72 o
  -5  -8   5        3.96        1.97      6.63 o
  -4  -8   5        0.10       -1.12      7.70 o
  -3  -8   5        5.02        6.28      4.15 o
  -2  -8   5        1.03       -0.88      4.01 o
  -1  -8   5        3.58        3.62      5.13 o
   0  -8   5       24.28       22.15      3.11 o
   1  -8   5       10.85        9.26      4.96 o
   2  -8   5        7.85        7.71      3.38 o
   3  -8   5        0.74       -3.51      3.51 o
   4  -8   5        7.89        5.76      3.59 o
   5  -8   5        2.98       -0.19      3.79 o
   6  -8   5        6.01        0.23      3.74 o
   7  -8   5        0.88       -1.76      4.94 o
   8  -8   5        0.21        3.21      5.23 o
 -15  -7   5       17.85       33.04      7.84 o
 -14  -7   5       14.21       19.07      5.51 o
 -13  -7   5        0.82        3.32      7.58 o
 -12  -7   5        5.11        8.05      5.68 o
 -11  -7   5       20.03       22.49      4.73 o
 -10  -7   5        5.85        6.67      3.96 o
  -9  -7   5        3.70        5.37      3.22 o
  -8  -7   5        2.47        0.00      2.98 o
  -7  -7   5        3.87        0.43      2.68 o
  -6  -7   5       11.44        5.50      2.79 o
  -5  -7   5       11.55       -3.58      6.94 o
  -4  -7   5        0.34       -6.33      6.33 o
  -3  -7   5        3.58        1.44      6.38 o
  -2  -7   5        7.31        2.51      5.91 o
  -1  -7   5       11.37        8.42      3.26 o
   0  -7   5       53.43       49.50      3.29 o
   1  -7   5       18.95       17.09      3.29 o
   2  -7   5       56.08       46.28      3.56 o
   3  -7   5       35.52       51.18      6.19 o
   4  -7   5       11.55       13.68      3.32 o
   5  -7   5       17.68       13.56      3.34 o
   6  -7   5       10.29       16.23      3.81 o
   7  -7   5        1.31       -3.61      3.61 o
   8  -7   5        0.08        7.51      4.84 o
   9  -7   5        7.16        5.25      5.12 o
  10  -7   5        2.55        8.83      5.52 o
  11  -7   5        0.71        3.72     11.41 o
 -17  -6   5        8.22      -11.43     11.43 o
 -16  -6   5       31.37       36.51      5.94 o
 -15  -6   5       42.02       50.54      5.79 o
 -14  -6   5       28.70       37.17      6.65 o
 -13  -6   5        1.10       -2.34      4.51 o
 -12  -6   5       11.53        7.98      4.88 o
 -11  -6   5       65.21       67.86      5.15 o
 -10  -6   5        8.59        5.31      3.05 o
  -9  -6   5       46.32       46.94      3.39 o
  -8  -6   5       33.17       32.77      3.01 o
  -7  -6   5       45.82       46.62      3.06 o
  -6  -6   5       55.98       54.84      3.12 o
  -5  -6   5       18.44       13.41      2.70 o
  -4  -6   5       35.36       50.30      7.70 o
  -3  -6   5       25.76       26.63      6.14 o
  -2  -6   5       23.31       23.39      2.88 o
  -1  -6   5       25.54       25.26      2.38 o
   0  -6   5       27.51       19.24      2.42 o
   1  -6   5      239.98      243.56      9.47 o
   2  -6   5       88.28       77.65      3.78 o
   3  -6   5       16.82       23.89      2.94 o
   4  -6   5       10.37       14.18      2.59 o
   5  -6   5        3.93       -0.43      2.83 o
   6  -6   5        9.15        3.36      2.96 o
   7  -6   5       33.38       51.57      3.98 o
   8  -6   5       10.97        8.95      4.40 o
   9  -6   5        8.74        1.45      4.40 o
  10  -6   5        7.15        3.85      4.70 o
  11  -6   5        2.83        0.89      6.54 o
  12  -6   5       28.35       16.04     10.45 o
 -18  -5   5        1.47       -2.63      7.47 o
 -17  -5   5        5.14        3.76      8.79 o
 -16  -5   5       51.35       59.44      8.79 o
 -15  -5   5       19.60        9.73      4.75 o
 -14  -5   5        0.52        2.20      7.27 o
 -13  -5   5      106.12      106.98      6.34 o
 -12  -5   5       17.55       13.46      3.73 o
 -11  -5   5       51.82       44.94      5.46 o
 -10  -5   5      100.21      106.10      4.49 o
  -9  -5   5        8.71       11.46      4.00 o
  -8  -5   5      227.04      209.13      7.64 o
  -7  -5   5      221.92      223.47      7.06 o
  -6  -5   5      283.12      290.66      9.79 o
  -5  -5   5      280.04      283.38      9.85 o
  -4  -5   5      404.68      389.60     16.90 o
  -3  -5   5      245.98      248.59     11.96 o
  -2  -5   5      230.64      217.51      9.16 o
  -1  -5   5      336.46      336.30     11.06 o
   0  -5   5       84.26       80.17      3.47 o
   1  -5   5      194.73      180.17      5.84 o
   2  -5   5       64.61       75.32      3.29 o
   3  -5   5       17.91       21.05      2.18 o
   4  -5   5      111.83      106.88      4.45 o
   5  -5   5        4.19       14.29      2.68 o
   6  -5   5      139.11      156.07      6.22 o
   7  -5   5       69.84       65.34      3.71 o
   8  -5   5        6.38       -4.44      4.44 o
   9  -5   5       46.99       65.31      5.01 o
  10  -5   5        7.70        2.77      4.24 o
  11  -5   5        7.02        7.11      5.34 o
  12  -5   5       11.04       13.50     10.12 o
  13  -5   5       22.25       19.74     11.13 o
  14  -5   5        6.79        2.05     11.34 o
 -19  -4   5        2.77       -7.48      7.48 o
 -18  -4   5       35.14       48.47     10.68 o
 -17  -4   5        6.45       13.14      6.61 o
 -16  -4   5       30.76       26.10      6.46 o
 -15  -4   5       31.64       28.66      5.47 o
 -14  -4   5       14.89       13.35      3.88 o
 -13  -4   5       22.15       17.10      3.75 o
 -12  -4   5        9.44        5.14      3.35 o
 -11  -4   5       34.30       33.89      3.05 o
 -10  -4   5      420.67      420.06     12.76 o
  -9  -4   5      473.27      461.75     13.38 o
  -8  -4   5      490.72      514.86     14.09 o
  -7  -4   5      293.06      297.90      8.86 o
  -6  -4   5       94.41       80.73      3.48 o
  -5  -4   5      507.60      486.33     15.70 o
  -4  -4   5       15.31       18.06      1.73 o
  -3  -4   5      345.80      377.47     19.25 o
  -1  -4   5       54.10       54.60      3.03 o
   0  -4   5      378.92      400.32     11.12 o
   1  -4   5        2.49        0.74      1.10 o
   2  -4   5      110.92      112.12      3.15 o
   3  -4   5       85.72       86.08      3.03 o
   4  -4   5      103.40      108.24      3.63 o
   5  -4   5        7.73        6.14      1.91 o
   6  -4   5       82.76       88.86      3.67 o
   7  -4   5       41.69       32.76      2.63 o
   8  -4   5      160.67      162.76      7.79 o
   9  -4   5       34.69       34.25      4.14 o
  10  -4   5       26.68       33.23      4.21 o
  11  -4   5       12.38       14.67      9.46 o
  12  -4   5       45.09       38.27      9.08 o
  13  -4   5       88.76       86.77     12.55 o
  14  -4   5        4.52       -7.59      9.31 o
  15  -4   5       15.38       11.68     11.64 o
 -20  -3   5       21.56       29.04      7.62 o
 -19  -3   5       10.43        7.39      6.82 o
 -18  -3   5        9.87       16.27     10.45 o
 -17  -3   5        3.15       -1.91      9.15 o
 -16  -3   5        8.18       15.48      5.95 o
 -15  -3   5       10.25        7.02     11.58 o
 -14  -3   5       75.91       66.60      4.88 o
 -13  -3   5       35.06       31.79      3.82 o
 -12  -3   5       13.13        4.10      5.32 o
 -11  -3   5      119.38      115.63      4.65 o
 -10  -3   5      180.70      188.49      5.92 o
  -9  -3   5      106.43      114.08      4.36 o
  -8  -3   5      548.12      549.38     16.61 o
  -7  -3   5     1395.99     1437.42     41.70 o
  -6  -3   5      613.74      598.88     19.65 o
  -5  -3   5      461.99      459.40     14.93 o
  -4  -3   5      927.51      981.05     29.60 o
  -3  -3   5      954.84     1019.16     36.84 o
  -2  -3   5     1251.79     1332.65     43.75 o
  -1  -3   5      255.71      242.77      7.00 o
   0  -3   5      631.31      640.83     17.46 o
   1  -3   5      404.94      450.71     10.86 o
   2  -3   5       27.26       29.08      1.50 o
   3  -3   5      430.72      432.72     11.97 o
   4  -3   5      410.61      358.71     10.46 o
   5  -3   5       11.71       10.33      1.71 o
   6  -3   5      397.39      404.56     11.85 o
   7  -3   5      580.69      570.82     15.51 o
   8  -3   5       22.03       20.90      2.55 o
   9  -3   5      186.66      195.19      7.05 o
  10  -3   5      185.13      184.61      8.20 o
  11  -3   5       20.19       25.57      4.55 o
  12  -3   5       11.72       14.19      4.96 o
  13  -3   5       16.29       22.64      6.50 o
  14  -3   5       68.31       82.86     11.27 o
  15  -3   5        7.94       10.82     10.82 o
  16  -3   5       11.79       16.55     11.94 o
 -21  -2   5        4.67       -3.35     10.75 o
 -20  -2   5        0.21       12.31     11.13 o
 -19  -2   5       10.07       13.67      7.41 o
 -18  -2   5       35.85       42.99      7.60 o
 -17  -2   5       26.89       34.56      6.82 o
 -16  -2   5       75.17       69.23      7.20 o
 -15  -2   5       22.73       15.21      4.93 o
 -14  -2   5       99.55       99.75      4.62 o
 -13  -2   5      148.11      141.50      5.69 o
 -12  -2   5       20.85       16.14      2.60 o
 -11  -2   5      237.06      227.77      7.87 o
 -10  -2   5       97.96       98.66      3.92 o
  -9  -2   5      359.60      338.40     10.75 o
  -8  -2   5      754.30      782.88     23.24 o
  -7  -2   5        4.60        4.26      1.24 o
  -6  -2   5      461.50      462.34     13.71 o
  -5  -2   5      423.89      416.01     12.53 o
  -4  -2   5     1747.07     1859.79     65.12 o
  -3  -2   5      275.23      279.26     11.25 o
  -2  -2   5     1235.21     1262.86     42.18 o
  -1  -2   5      961.77     1009.90     27.36 o
   0  -2   5      267.64      293.48      8.00 o
   1  -2   5     1413.89     1479.32     38.42 o
   2  -2   5     1279.62     1345.61     37.65 o
   3  -2   5      195.92      190.40      5.71 o
   4  -2   5      175.95      173.50      6.26 o
   5  -2   5      678.62      711.98     21.19 o
   6  -2   5       42.27       47.18      2.45 o
   7  -2   5      107.98      109.12      4.06 o
   8  -2   5      628.78      618.37     21.89 o
   9  -2   5      131.11      140.22      6.55 o
  10  -2   5        4.88        2.27      3.41 o
  11  -2   5      328.54      339.41     14.91 o
  12  -2   5       74.84       62.80      7.46 o
  13  -2   5        3.68        7.93     10.61 o
  14  -2   5       12.01       23.92      6.95 o
  15  -2   5       69.30       76.10      9.26 o
  16  -2   5        0.58       14.87     12.41 o
 -21  -1   5        9.83       20.06      8.19 o
 -20  -1   5        3.60       -9.29     11.61 o
 -19  -1   5       11.93       16.90     10.06 o
 -18  -1   5       17.83       15.80     10.15 o
 -17  -1   5       37.49       37.43      9.94 o
 -16  -1   5       35.51       34.68      9.33 o
 -15  -1   5      180.79      178.08     11.37 o
 -14  -1   5      319.67      292.06     16.45 o
 -13  -1   5      199.38      195.21      8.78 o
 -12  -1   5      393.52      398.01     16.25 o
 -11  -1   5      963.93     1017.20     37.33 o
 -10  -1   5      678.48      630.15     20.74 o
  -9  -1   5       68.15       85.81      3.82 o
  -8  -1   5      257.78      261.63      7.95 o
  -7  -1   5      253.00      244.67      7.39 o
  -6  -1   5      282.98      297.78      8.25 o
  -5  -1   5     1245.94     1310.44     54.02 o
  -4  -1   5      189.80      184.75      7.84 o
  -3  -1   5     7627.16     7921.19    316.43 o
  -2  -1   5      568.10      640.33     25.93 o
  -1  -1   5     8051.13     8169.74    236.85 o
   0  -1   5     4208.51     4369.00    135.64 o
   1  -1   5      229.85      259.54      7.88 o
   2  -1   5     1548.99     1595.18     46.99 o
   3  -1   5     3621.41     3692.19    107.15 o
   4  -1   5      413.79      435.23     13.34 o
   5  -1   5      311.66      306.14      9.59 o
   6  -1   5      770.07      746.66     21.63 o
   7  -1   5     1086.63     1089.74     37.06 o
   8  -1   5      111.50      110.27      4.85 o
   9  -1   5      233.13      218.56     10.01 o
  10  -1   5       17.27       24.26      3.29 o
  11  -1   5       70.31       68.69      6.87 o
  12  -1   5        3.25       -5.36      5.81 o
  13  -1   5      103.42      119.61     11.10 o
  14  -1   5       63.98       60.91      7.74 o
  15  -1   5        5.97        3.13      7.84 o
  16  -1   5       87.50      106.62     10.87 o
 -21   0   5        1.24       -5.10     12.92 o
 -20   0   5       12.74        9.36     12.15 o
 -19   0   5        0.32       -7.47     10.71 o
 -18   0   5       17.71       10.45     10.40 o
 -17   0   5        7.57        5.26      9.40 o
 -16   0   5        8.71        0.23      7.68 o
 -15   0   5      302.68      285.94     16.08 o
 -14   0   5       27.38       20.36      6.78 o
 -13   0   5      417.75      387.96     20.33 o
 -12   0   5       47.91       39.84      3.95 o
 -11   0   5       25.42       23.08      2.71 o
 -10   0   5       21.62       19.58      2.36 o
  -9   0   5     2515.48     2640.62    101.13 o
  -8   0   5       45.28       61.21      3.15 o
  -7   0   5       70.91       77.46      3.80 o
  -6   0   5       58.77       66.30      4.39 o
  -5   0   5       43.31       58.56      4.01 o
  -4   0   5       12.58       16.56      4.31 o
  -3   0   5      230.04      281.06     11.65 o
  -2   0   5      388.11      383.15     15.74 o
  -1   0   5     5731.01     6014.38    236.82 o
   0   0   5      137.56      149.84      6.25 o
   1   0   5     5909.15     6166.55    209.33 o
   2   0   5       23.95       27.35      1.91 o
   3   0   5      260.51      293.24     15.99 o
   4   0   5     1031.82      986.48     40.86 o
   5   0   5       32.46       25.83      1.67 o
   6   0   5      625.73      686.83     28.70 o
   7   0   5       28.33       39.23      3.71 o
   8   0   5       44.29       46.69      3.21 o
   9   0   5      140.82      142.74      7.14 o
  10   0   5       37.68       32.10      3.28 o
  11   0   5       30.48       29.77      5.91 o
  12   0   5      213.00      189.26     13.09 o
  13   0   5       34.88       51.98      7.74 o
  14   0   5        0.90       -6.32      6.32 o
  15   0   5      102.37      107.94     10.14 o
  16   0   5       26.63       17.21      7.64 o
  17   0   5       51.13       54.76     10.01 o
 -21   1   5        9.36        4.77     13.22 o
 -20   1   5        5.93       -1.58     11.89 o
 -19   1   5        9.70       20.83     10.31 o
 -18   1   5       16.74       20.95      9.68 o
 -17   1   5       36.97       33.59     10.47 o
 -16   1   5       36.26       54.23      9.89 o
 -15   1   5      191.98      188.60     11.24 o
 -14   1   5      308.88      303.45     16.33 o
 -13   1   5      200.95      190.35     11.16 o
 -12   1   5      403.83      410.46     21.04 o
 -11   1   5      823.90      880.30     48.22 o
 -10   1   5      659.20      631.78     24.57 o
  -9   1   5       96.43      114.12      9.62 o
  -5   1   5     1267.91     1341.71     69.31 o
  -3   1   5     7199.12     7660.09    316.66 o
  -2   1   5      613.98      669.58     34.31 o
  -1   1   5     7686.86     7812.45    419.83 o
   0   1   5     4758.53     4945.54    188.62 o
   1   1   5      224.01      256.95     10.95 o
   2   1   5     1509.43     1557.70     65.32 o
   3   1   5     3407.81     3442.72    188.84 o
   4   1   5      442.75      453.78     23.70 o
   5   1   5      343.78      320.27     17.13 o
   6   1   5      693.43      647.97     38.17 o
   7   1   5     1100.47     1079.93     57.04 o
   8   1   5      124.17      120.67      7.96 o
   9   1   5      224.05      205.32     13.22 o
  10   1   5       32.82       22.04      5.04 o
  11   1   5       55.86       64.94      7.06 o
  12   1   5        0.92       -1.24      7.27 o
  13   1   5       96.51       85.23      9.38 o
  14   1   5       48.74       40.86      8.32 o
  15   1   5        4.67        0.68      7.79 o
  16   1   5       78.56      100.92     16.78 o
 -21   2   5        2.94        2.33     13.31 o
 -20   2   5        0.98        5.24     12.36 o
 -19   2   5        8.67       -2.16     11.38 o
 -18   2   5       39.12       38.87     10.54 o
 -17   2   5       33.13       23.18     10.33 o
 -16   2   5      100.39       98.01     11.87 o
 -15   2   5       30.81       31.55      4.93 o
 -14   2   5       83.53       69.58      8.88 o
 -13   2   5      106.61       98.23      7.73 o
 -12   2   5       51.51       47.46      4.57 o
 -11   2   5      213.83      197.55     11.67 o
 -10   2   5      112.28      111.74      7.17 o
  -9   2   5      430.61      401.72     18.32 o
  -8   2   5      852.23      848.08     59.28 o
  -7   2   5        1.69        4.80      2.12 o
  -6   2   5      475.72      472.54     24.75 o
  -5   2   5      391.26      386.68     21.70 o
  -4   2   5     1719.61     1887.24     97.75 o
  -3   2   5      248.89      252.26     14.41 o
  -2   2   5     1176.41     1182.97     64.72 o
   0   2   5      248.25      281.49     12.30 o
   1   2   5     1518.87     1626.53     53.93 o
   2   2   5     1364.21     1462.58     49.00 o
   3   2   5      211.03      207.72      7.40 o
   4   2   5      231.54      227.44      8.61 o
   5   2   5      665.42      693.20     29.40 o
   6   2   5       61.32       63.49      3.50 o
   7   2   5       92.90       89.15      5.41 o
   8   2   5      679.30      643.46     33.78 o
   9   2   5      188.45      186.04     10.70 o
  10   2   5        5.21        5.29      5.28 o
  11   2   5      313.47      307.73     19.33 o
  12   2   5       95.45       67.77      7.86 o
  13   2   5        1.44       -0.11      6.63 o
  14   2   5        8.87        5.30      8.48 o
  15   2   5       60.93       66.20     14.28 o
  16   2   5        0.89       -8.05      8.05 o
 -20   3   5       22.94       19.18     13.15 o
 -19   3   5        6.59       -5.42     10.47 o
 -18   3   5        7.14        2.14     10.99 o
 -17   3   5        2.29        0.26      9.03 o
 -16   3   5        6.77       -4.63      8.22 o
 -15   3   5        3.83       -0.05      7.33 o
 -14   3   5       55.07       52.35      9.73 o
 -13   3   5       59.16       57.24      4.65 o
 -12   3   5        4.71       -0.79      3.34 o
 -11   3   5      145.25      136.70      9.72 o
 -10   3   5      148.54      149.09      9.79 o
  -9   3   5      150.72      159.67     11.57 o
  -8   3   5      656.12      629.89     42.43 o
  -7   3   5     1401.79     1424.74     75.15 o
  -6   3   5      568.99      561.58     31.06 o
  -5   3   5      402.36      409.61     23.56 o
  -4   3   5      947.44     1017.34     52.11 o
  -3   3   5     1100.75     1188.47     56.51 o
  -2   3   5     1217.83     1268.24     68.63 o
  -1   3   5      194.95      186.34     12.30 o
   0   3   5      644.89      660.15     33.81 o
   1   3   5      324.15      368.41     17.83 o
   2   3   5       23.97       22.45      2.13 o
   4   3   5      453.24      404.25     15.97 o
   5   3   5        8.72        8.91      2.30 o
   6   3   5      491.06      478.17     23.15 o
   7   3   5      559.85      518.90     30.14 o
   8   3   5       20.17       24.03      4.79 o
   9   3   5      188.23      179.06     12.57 o
  10   3   5      206.04      204.91     13.06 o
  11   3   5       20.24       16.02      5.88 o
  12   3   5        8.77       10.30      6.00 o
  13   3   5       10.31       10.76      6.86 o
  14   3   5       65.14       69.15     12.53 o
  15   3   5       12.10        3.52      8.16 o
  16   3   5       12.40       15.41      9.15 o
 -19   4   5        5.80       -2.56     12.31 o
 -18   4   5       29.23       26.86     10.94 o
 -17   4   5        7.79        5.45     10.50 o
 -16   4   5       26.07       34.63     10.52 o
 -15   4   5       32.10       18.02      9.26 o
 -14   4   5        8.23        3.58      8.10 o
 -13   4   5       15.03        7.61      7.45 o
 -12   4   5       22.90       20.99      7.22 o
 -11   4   5       52.68       58.96      7.31 o
 -10   4   5      433.49      428.90     21.70 o
  -9   4   5      423.92      394.66     34.36 o
  -8   4   5      515.49      519.89     38.99 o
  -7   4   5      256.45      255.78     22.67 o
  -6   4   5       77.65       67.49      4.89 o
  -5   4   5      471.30      448.16     25.07 o
  -4   4   5        9.48       10.06      2.34 o
  -3   4   5      364.18      398.77     17.01 o
  -2   4   5      190.81      198.66      8.89 o
  -1   4   5       68.51       69.98      3.56 o
   0   4   5      401.39      431.22     21.83 o
   1   4   5       14.04       13.56      4.14 o
   2   4   5       86.49       76.55      6.43 o
   3   4   5       94.94       88.18      5.82 o
   4   4   5       66.32       70.39      9.40 o
   5   4   5       17.80       24.02      3.61 o
   6   4   5      103.07      106.91     12.31 o
   7   4   5       45.71       32.24      4.77 o
   8   4   5      172.34      173.96     11.27 o
   9   4   5       36.96       40.04      5.76 o
  10   4   5       32.54       34.97      6.16 o
  11   4   5        9.07       17.21      6.36 o
  12   4   5       33.20       35.00      7.30 o
  13   4   5       91.55       95.19      9.58 o
  14   4   5        9.59        9.89      7.94 o
  15   4   5       17.05       26.09      8.90 o
 -18   5   5        2.32        3.75     11.68 o
 -17   5   5        4.83        7.77     11.10 o
 -16   5   5       44.14       44.81     11.34 o
 -15   5   5       16.65       15.48      9.45 o
 -14   5   5        0.87        5.31      8.54 o
 -13   5   5      111.88      106.91     12.22 o
 -12   5   5       13.45       11.61      7.45 o
 -11   5   5       60.22       61.68      8.12 o
 -10   5   5       78.50       70.62      9.87 o
  -9   5   5       14.86       15.34      5.49 o
  -8   5   5      227.28      217.12     17.60 o
  -7   5   5      212.66      198.17     17.78 o
  -6   5   5      240.10      238.88     21.95 o
  -5   5   5      277.48      278.33     15.35 o
  -4   5   5      473.47      455.03     22.47 o
  -3   5   5      209.49      212.34     12.40 o
  -2   5   5      250.25      241.94     12.53 o
  -1   5   5      323.10      332.10     18.03 o
   0   5   5       99.10       90.54      5.73 o
   1   5   5      191.25      178.69     10.32 o
   2   5   5       50.35       60.21      4.91 o
   3   5   5        6.56        7.89      3.29 o
   4   5   5      104.66      100.44      7.15 o
   5   5   5        3.93        8.68      3.87 o
   6   5   5      148.42      160.00     10.35 o
   7   5   5       54.75       56.83      6.09 o
   8   5   5        5.28       -2.34      4.80 o
   9   5   5       52.23       71.17      6.95 o
  10   5   5        2.33       -1.20     10.21 o
  11   5   5        3.71        6.24      6.61 o
  12   5   5        8.98       11.19      7.07 o
  13   5   5       26.66       27.80      8.14 o
  14   5   5        3.50        2.79     11.11 o
 -17   6   5       11.62       21.44     11.80 o
 -16   6   5       35.39       42.69     12.08 o
 -15   6   5       44.19       37.96     10.68 o
 -14   6   5       27.36       20.51      9.99 o
 -13   6   5        1.72       -4.17      8.10 o
 -12   6   5       16.43       18.88      7.68 o
 -11   6   5       64.80       65.15      9.73 o
 -10   6   5       11.40        9.31      6.59 o
  -9   6   5       48.49       50.02      7.49 o
  -8   6   5       46.48       54.07      6.63 o
  -7   6   5       46.13       49.16      6.45 o
  -6   6   5       55.37       47.65      6.68 o
  -5   6   5       18.23       23.04      5.03 o
  -4   6   5       34.27       36.33      3.41 o
  -3   6   5       19.15       22.18      2.82 o
  -2   6   5       30.92       34.35      4.72 o
  -1   6   5       33.40       29.33      3.05 o
   0   6   5       31.89       25.88      3.03 o
   1   6   5      239.09      244.96     13.70 o
   2   6   5      100.06       91.41      5.95 o
   3   6   5       15.54       16.46      3.74 o
   4   6   5       12.48       13.83      3.90 o
   5   6   5        3.22        2.97      3.98 o
   6   6   5        8.47        2.48      7.97 o
   7   6   5       32.59       40.29      5.75 o
   8   6   5        9.07        8.18      5.27 o
   9   6   5        9.20       16.17      5.91 o
  10   6   5        8.95       16.05      8.80 o
  11   6   5        4.52       11.55     10.97 o
  12   6   5       34.50       43.31      8.35 o
 -15   7   5       20.93       27.19     11.24 o
 -14   7   5       12.16        5.52      9.99 o
 -13   7   5        1.72       17.18      9.24 o
 -12   7   5        5.53        7.80      8.19 o
 -11   7   5       15.75       26.98      8.19 o
 -10   7   5        5.08       -1.63      7.22 o
  -9   7   5        5.62        8.54      6.89 o
  -8   7   5        1.34        1.14      6.19 o
  -7   7   5        2.01       -2.79      5.61 o
  -6   7   5        8.34        5.38      5.40 o
  -5   7   5       13.68        9.96      5.21 o
  -4   7   5        0.00       -3.17      5.05 o
  -3   7   5        5.73        4.31      4.59 o
  -2   7   5        5.92        4.17      4.61 o
  -1   7   5       10.83        8.77      5.05 o
   0   7   5       56.36       58.52      6.68 o
   1   7   5       18.97       24.74      5.66 o
   2   7   5       60.01       55.99      4.71 o
   3   7   5       29.77       40.78      4.79 o
   4   7   5       10.54        7.97      4.19 o
   5   7   5       17.66       13.30      4.70 o
   6   7   5       10.26       19.72      5.15 o
   7   7   5        1.10        4.09      7.37 o
   8   7   5        0.07       -5.59      5.59 o
   9   7   5        5.74        8.84      6.19 o
  10   7   5        2.70       -5.03      6.62 o
  11   7   5        1.07       -5.63      9.96 o
 -12   8   5        6.41       19.20      9.29 o
 -11   8   5        3.33       12.20      8.29 o
 -10   8   5        6.99       10.26      8.10 o
  -9   8   5        0.29       -6.94      6.94 o
  -8   8   5        2.67        3.58      7.12 o
  -7   8   5        7.01       14.29      6.52 o
   4   8   5        7.32       10.66      7.38 o
   5   8   5        3.21       11.54      8.17 o
   6   8   5        6.00       -3.96      8.26 o
   7   8   5        0.71       13.99      9.22 o
   8   8   5        0.11       -5.86      6.23 o
  -8  -9   6        7.99        8.75      6.42 o
  -7  -9   6        7.58        1.96      6.03 o
  -6  -9   6        3.83        3.00      5.87 o
  -5  -9   6        0.95        5.98      4.86 o
  -4  -9   6        1.18       -1.64      5.43 o
  -3  -9   6        3.94        0.58     12.98 o
  -2  -9   6        1.17       -5.66      5.66 o
  -1  -9   6        1.56       -5.91      5.91 o
   0  -9   6        0.32        0.65      5.91 o
   1  -9   6        3.21        2.91      3.72 o
   2  -9   6        1.83        2.51      4.61 o
   3  -9   6        0.13        1.81      4.31 o
 -12  -8   6        2.32       -6.02      6.02 o
 -11  -8   6        2.50        3.11      5.02 o
 -10  -8   6        6.69        6.99      4.78 o
  -9  -8   6        1.96        3.29      5.10 o
  -8  -8   6        5.58       10.64      5.04 o
  -7  -8   6        9.66       12.02      8.02 o
  -6  -8   6       23.75       33.89      5.05 o
  -5  -8   6        0.60       -4.32      4.32 o
  -4  -8   6        4.83        8.19      8.84 o
  -3  -8   6       10.98       11.66     13.26 o
  -2  -8   6       50.31       46.62      5.25 o
  -1  -8   6       21.46       23.09      5.75 o
   0  -8   6        5.73        1.18      4.71 o
   1  -8   6       13.89       17.33      4.36 o
   2  -8   6        9.22       12.28      3.78 o
   3  -8   6        1.76       -3.69      9.44 o
   4  -8   6        2.31        3.93      4.61 o
   5  -8   6        3.62        6.81      4.80 o
   6  -8   6        1.99        2.48      4.16 o
   7  -8   6        4.83       11.63      6.43 o
 -15  -7   6        2.00        4.39      6.64 o
 -14  -7   6        2.23       -0.12      5.43 o
 -13  -7   6       21.25       27.57      5.25 o
 -12  -7   6        6.40       -0.69      4.64 o
 -11  -7   6       16.14       10.32      4.51 o
 -10  -7   6       33.97       34.86      3.81 o
  -9  -7   6       28.01       28.21      3.46 o
  -8  -7   6       15.69       18.36      3.16 o
  -7  -7   6        5.98        2.80      4.27 o
  -6  -7   6       52.07       57.78      5.27 o
  -5  -7   6       57.54       73.04      9.68 o
  -4  -7   6        1.18        4.33      7.36 o
  -3  -7   6        7.74        0.77      6.28 o
  -2  -7   6       60.51       49.79      4.85 o
  -1  -7   6        4.46        2.87      3.34 o
   0  -7   6       42.78       52.76      5.55 o
   1  -7   6       24.80       15.07      3.23 o
   2  -7   6        8.75       12.10      3.02 o
   3  -7   6       44.98       50.66      3.99 o
   4  -7   6       14.05       14.97      3.42 o
   5  -7   6        1.12       -3.17      3.17 o
   6  -7   6        4.98        6.95      3.50 o
   7  -7   6        0.01        1.05      4.61 o
   8  -7   6       11.24        6.98      5.01 o
   9  -7   6        1.46       -4.70      5.43 o
  10  -7   6        1.73       -6.77      6.77 o
 -17  -6   6        8.20       19.67     12.59 o
 -16  -6   6        1.68       -8.94      8.94 o
 -15  -6   6        1.93        5.14     10.70 o
 -14  -6   6        5.38        1.22      4.56 o
 -13  -6   6       17.39       12.90      5.14 o
 -12  -6   6       35.91       36.78      4.61 o
 -11  -6   6        9.11       -0.55      8.12 o
 -10  -6   6       16.86       27.67      3.27 o
  -9  -6   6       27.55       31.86      5.17 o
  -8  -6   6       11.75       11.41      2.69 o
  -7  -6   6      134.30      129.71      5.74 o
  -6  -6   6       66.68       57.73      6.00 o
  -5  -6   6      144.04      157.55     13.06 o
  -4  -6   6      105.18      125.53     10.73 o
  -3  -6   6       16.03       12.96      6.49 o
  -2  -6   6      181.27      178.86      7.48 o
  -1  -6   6      110.06      106.75      4.82 o
   0  -6   6       19.47       13.51      2.47 o
   1  -6   6       47.28       37.88      3.21 o
   2  -6   6      115.49      130.47      5.86 o
   3  -6   6        0.62       -0.94      2.49 o
   4  -6   6       11.13       10.31      2.77 o
   5  -6   6       10.71       15.37      2.96 o
   6  -6   6        0.62        0.46      3.07 o
   7  -6   6       20.55       16.61      4.25 o
   8  -6   6       16.85       38.81      4.73 o
   9  -6   6        7.52        8.31      4.79 o
  10  -6   6        9.73       10.61      4.98 o
  11  -6   6       13.28       18.36     10.85 o
  12  -6   6       16.51       26.46     11.57 o
 -18  -5   6        4.25        5.82      8.83 o
 -17  -5   6        1.33        2.93      7.07 o
 -16  -5   6       11.71       13.35      5.06 o
 -15  -5   6       24.49       23.24      8.53 o
 -14  -5   6       48.81       57.67      5.28 o
 -13  -5   6       28.08       22.81      6.23 o
 -12  -5   6        4.18        4.52      5.05 o
 -11  -5   6       12.50       14.30      3.51 o
 -10  -5   6       69.31       64.78      3.37 o
  -9  -5   6        5.48        9.49      2.41 o
  -8  -5   6       21.87       27.17      2.40 o
  -7  -5   6       18.00       17.36      2.16 o
  -6  -5   6      176.92      184.75      7.30 o
  -5  -5   6       64.62       60.66      4.37 o
  -4  -5   6       76.40       71.86      5.48 o
  -3  -5   6       14.80       10.76      3.23 o
  -2  -5   6       46.20       44.11      3.36 o
  -1  -5   6      284.43      289.46      9.68 o
   0  -5   6      374.54      383.33     11.57 o
   1  -5   6       10.38       13.07      1.71 o
   2  -5   6        1.79        2.01      2.00 o
   3  -5   6      102.54       87.92      4.01 o
   4  -5   6       64.60       56.58      3.35 o
   5  -5   6       21.49       19.87      2.74 o
   6  -5   6        8.28       16.54      2.91 o
   7  -5   6       32.80       43.61      4.10 o
   8  -5   6       15.68        6.72      4.54 o
   9  -5   6        4.52        3.74      4.13 o
  10  -5   6       13.21        3.68      5.46 o
  11  -5   6       26.82       26.30      8.98 o
  12  -5   6       15.70       17.99      9.38 o
  13  -5   6        3.53        7.52     11.15 o
 -19  -4   6        2.34        5.87      7.24 o
 -18  -4   6       20.88       27.92      7.22 o
 -17  -4   6       45.96       62.10      7.99 o
 -16  -4   6       13.72       18.28      7.73 o
 -15  -4   6      100.36      100.84      6.19 o
 -14  -4   6       52.08       51.19      4.87 o
 -13  -4   6        7.80       13.25      3.57 o
 -12  -4   6      101.10       99.06      4.92 o
 -11  -4   6      638.50      602.97     17.03 o
 -10  -4   6      193.18      181.05      5.97 o
  -9  -4   6       42.16       39.02      2.54 o
  -8  -4   6       77.44       71.74      2.91 o
  -7  -4   6       40.02       43.54      2.30 o
  -6  -4   6      115.77      110.30      4.81 o
  -5  -4   6      246.15      252.63     11.09 o
  -4  -4   6      516.06      521.82     20.68 o
  -3  -4   6       84.48       82.76      3.33 o
  -2  -4   6      398.45      393.59     13.95 o
  -1  -4   6      180.08      174.44      4.86 o
   0  -4   6      307.12      300.63      8.43 o
   1  -4   6      110.79      116.67      3.32 o
   2  -4   6      357.32      368.13      9.89 o
   3  -4   6      744.52      697.57     17.43 o
   4  -4   6       42.80       52.39      2.61 o
   5  -4   6       30.71       40.89      2.52 o
   6  -4   6      211.20      211.42      6.89 o
   7  -4   6       54.26       40.87      3.34 o
   8  -4   6       88.09       92.44      5.14 o
   9  -4   6      127.40      147.43      8.75 o
  10  -4   6       11.37       10.20      4.97 o
  11  -4   6        3.35       18.55      8.80 o
  12  -4   6       12.45       -4.40      9.05 o
  13  -4   6       58.90       58.52     11.43 o
  14  -4   6       23.28       36.92     11.59 o
 -20  -3   6        0.28       -5.34      9.10 o
 -19  -3   6       37.01       42.43     11.50 o
 -18  -3   6       24.50       29.75      9.17 o
 -17  -3   6       44.31       63.36     10.31 o
 -16  -3   6       10.83       15.42      5.83 o
 -15  -3   6       62.37       72.63      5.27 o
 -14  -3   6       46.73       44.58      3.93 o
 -13  -3   6       14.02       13.85      3.10 o
 -12  -3   6      665.18      636.76     21.09 o
 -11  -3   6       82.89       78.68      3.24 o
 -10  -3   6      115.84      125.79      4.81 o
  -9  -3   6      626.74      622.14     18.43 o
  -8  -3   6      177.84      177.60      5.70 o
  -7  -3   6      435.73      401.84     11.28 o
  -6  -3   6      470.69      502.09     15.22 o
  -5  -3   6      445.52      459.84     13.80 o
  -4  -3   6       73.13       72.19      2.83 o
  -3  -3   6      414.85      399.67     13.30 o
  -2  -3   6      759.36      787.46     25.32 o
  -1  -3   6      371.36      379.34     10.48 o
   0  -3   6      498.64      538.35     14.82 o
   1  -3   6     1719.87     1756.24     47.46 o
   2  -3   6       40.19       44.30      1.97 o
   3  -3   6      134.13      149.94      4.68 o
   4  -3   6      117.48      111.37      4.00 o
   5  -3   6       46.93       46.24      2.14 o
   6  -3   6       19.51       11.26      1.90 o
   7  -3   6      110.94      133.54      5.10 o
   8  -3   6       64.59       70.37      3.66 o
   9  -3   6       28.39       24.42      3.17 o
  10  -3   6      159.21      173.23      7.86 o
  11  -3   6       84.30       83.42      6.91 o
  12  -3   6        7.17       10.24      6.07 o
  13  -3   6       13.39       30.79     10.01 o
  14  -3   6       10.44       14.38     10.33 o
  15  -3   6       13.03       11.01     10.96 o
 -21  -2   6        1.82       16.92     11.59 o
 -20  -2   6        9.85       11.47     10.80 o
 -19  -2   6        4.27        6.14      6.81 o
 -18  -2   6        3.57       11.03      6.14 o
 -17  -2   6       19.13       12.16      6.03 o
 -16  -2   6       59.89       58.62      6.51 o
 -15  -2   6      164.51      156.15      7.68 o
 -14  -2   6        2.38       -1.04      3.03 o
 -13  -2   6       93.28       94.08      4.32 o
 -12  -2   6       34.69       36.83      2.87 o
 -11  -2   6      216.10      207.41      6.76 o
 -10  -2   6      187.62      201.32      6.51 o
  -9  -2   6      932.37     1046.73     30.30 o
  -8  -2   6      432.93      426.89     11.90 o
  -7  -2   6      308.06      311.83      9.46 o
  -6  -2   6     1089.85     1181.72     35.07 o
  -5  -2   6      720.24      770.17     25.47 o
  -4  -2   6      556.28      574.72     25.81 o
  -3  -2   6      207.03      209.26     10.54 o
  -2  -2   6      178.95      191.48      6.05 o
  -1  -2   6      917.34      949.29     25.27 o
   0  -2   6      897.42      956.27     26.73 o
   1  -2   6       68.78       78.39      2.39 o
   2  -2   6     1039.15     1055.30     27.61 o
   3  -2   6      418.57      379.29     10.15 o
   4  -2   6       44.69       43.96      2.09 o
   5  -2   6      432.77      429.28     12.47 o
   6  -2   6      293.16      310.32      9.81 o
   7  -2   6      361.76      359.95     12.29 o
   8  -2   6       13.15       11.36      2.60 o
   9  -2   6      124.62      115.26      6.45 o
  10  -2   6      132.19      129.18      8.91 o
  11  -2   6        4.12       -0.96     11.32 o
  12  -2   6       58.99       65.10      7.33 o
  13  -2   6       79.51       83.46     15.99 o
  14  -2   6       11.21       17.24      7.65 o
  15  -2   6        1.42        0.02      8.03 o
 -21  -1   6        3.18       14.79     12.95 o
 -20  -1   6        4.43        9.89     11.64 o
 -19  -1   6       21.61       16.78     10.64 o
 -18  -1   6       20.30       11.73     10.06 o
 -17  -1   6       13.19       23.56      8.50 o
 -16  -1   6       67.86       58.90      6.70 o
 -15  -1   6       10.56        8.86      4.60 o
 -14  -1   6       68.36       59.13      5.84 o
 -13  -1   6       60.29       59.86      4.21 o
 -12  -1   6      322.57      328.93     14.04 o
 -11  -1   6       13.94       13.40      2.72 o
 -10  -1   6      514.04      537.98     18.57 o
  -9  -1   6      317.59      308.39      9.36 o
  -8  -1   6      632.28      689.26     20.66 o
  -7  -1   6     1404.02     1424.96     38.98 o
  -6  -1   6      205.82      185.43      6.63 o
  -5  -1   6     1783.98     1943.62     82.25 o
  -4  -1   6      186.38      182.63      7.09 o
  -3  -1   6     3222.26     3348.91    174.26 o
  -2  -1   6      211.41      248.30      7.52 o
  -1  -1   6      765.69      836.28     25.07 o
   0  -1   6     1349.85     1387.18     43.21 o
   1  -1   6     1825.62     1854.09     60.03 o
   2  -1   6      262.49      307.16     12.01 o
   3  -1   6       82.50       83.35      3.13 o
   4  -1   6      753.49      734.68     21.46 o
   5  -1   6     1200.84     1264.91     36.55 o
   6  -1   6      305.19      287.46      9.17 o
   7  -1   6      163.34      158.67      6.48 o
   8  -1   6      108.49      105.90      6.29 o
   9  -1   6       79.53       76.63      4.51 o
  10  -1   6      169.52      156.02     10.73 o
  11  -1   6      146.94      145.54     10.59 o
  12  -1   6        9.00       14.79      9.67 o
  13  -1   6        1.34        7.70      7.16 o
  14  -1   6       70.26       69.65      9.15 o
  15  -1   6        4.42        5.35      7.78 o
  16  -1   6       29.07       44.41      9.32 o
 -21   0   6        8.43       13.97     12.87 o
 -20   0   6        0.74      -11.17     11.17 o
 -19   0   6        1.31        9.59      9.89 o
 -18   0   6        4.70        9.17     10.17 o
 -17   0   6        0.32       -8.12      8.12 o
 -16   0   6        0.13       -3.31      4.85 o
 -15   0   6      227.89      231.28     13.45 o
 -14   0   6       55.82       64.18      5.94 o
 -13   0   6       20.77       18.64      4.33 o
 -12   0   6      979.24      991.52     38.40 o
 -11   0   6     1256.34     1234.94     47.59 o
 -10   0   6       32.87       38.54      2.78 o
  -9   0   6      181.32      187.54      7.85 o
  -8   0   6       70.58       77.67      4.14 o
  -7   0   6      921.93      864.95     45.57 o
  -6   0   6       75.64       81.64      5.23 o
  -5   0   6     1509.80     1621.21     66.06 o
  -4   0   6     5329.83     5615.87    228.55 o
  -3   0   6        4.27        2.78      0.66 o
  -2   0   6       18.31       13.10      1.85 o
  -1   0   6     1290.99     1467.62     57.95 o
   0   0   6      151.20      160.11      6.74 o
   1   0   6      195.40      230.57      8.17 o
   2   0   6      433.28      409.36     21.90 o
   3   0   6     3071.40     3178.23    166.11 o
   4   0   6        9.26       10.02      3.64 o
   5   0   6     1929.39     1830.30     75.65 o
   6   0   6      612.19      579.83     24.39 o
   7   0   6      186.97      180.75      8.46 o
   8   0   6      225.09      194.83      9.21 o
   9   0   6      539.77      528.25     29.04 o
  10   0   6       74.03       71.77      6.80 o
  11   0   6       26.77       27.23      6.32 o
  12   0   6      220.11      233.19     22.88 o
  13   0   6      125.92      136.91     10.80 o
  14   0   6        7.30        7.87      7.68 o
  15   0   6       34.03       40.55      8.93 o
  16   0   6        2.41        0.14      8.94 o
 -21   1   6        3.16        2.37     12.24 o
 -20   1   6        2.81      -10.22     10.22 o
 -19   1   6       23.35       15.57     11.41 o
 -18   1   6       21.47       28.02      9.59 o
 -17   1   6        8.38       21.34      8.80 o
 -16   1   6       48.74       51.73      5.92 o
 -15   1   6       19.72       17.72      5.55 o
 -14   1   6       61.52       59.78      5.47 o
 -13   1   6       76.86       70.63      5.65 o
 -12   1   6      374.85      367.49     18.20 o
 -11   1   6       15.35       14.22      2.54 o
 -10   1   6      608.57      604.95     28.46 o
  -9   1   6      321.82      308.89     15.96 o
  -8   1   6      707.28      748.36     37.35 o
  -7   1   6     1501.49     1497.78     75.55 o
  -5   1   6     1961.94     2130.62    105.53 o
  -4   1   6      143.64      134.20      9.16 o
  -3   1   6     3176.62     3327.06    174.28 o
  -2   1   6      210.80      243.64     13.40 o
  -1   1   6      801.94      878.28     44.50 o
   0   1   6     1542.62     1574.10     60.11 o
   1   1   6     1720.31     1761.52     74.83 o
   2   1   6      355.30      415.32     14.98 o
   4   1   6      685.69      668.23     37.90 o
   5   1   6     1097.56     1129.50     64.44 o
   6   1   6      330.93      289.31     16.44 o
   7   1   6      197.03      167.17     10.45 o
   8   1   6      144.27      138.10      6.29 o
   9   1   6       67.84       56.65      6.35 o
  10   1   6      171.20      156.94     11.08 o
  11   1   6      139.22      147.83     11.53 o
  12   1   6        7.15        4.40      6.28 o
  13   1   6        2.05        3.18      6.43 o
  14   1   6       71.28       69.48      9.28 o
  15   1   6        8.12       -0.08      7.74 o
  16   1   6       28.22       26.57      8.96 o
 -21   2   6        3.93        7.70     13.15 o
 -20   2   6        6.93        4.03     10.92 o
 -19   2   6        5.53        3.77     11.34 o
 -18   2   6        0.65        5.05      9.12 o
 -17   2   6       23.33       16.39      9.03 o
 -16   2   6       49.77       44.04      5.90 o
 -15   2   6      138.58      121.38      9.09 o
 -14   2   6       11.52        8.06      4.29 o
 -13   2   6       76.07       76.78      6.25 o
 -12   2   6       15.79       19.39      3.86 o
 -11   2   6      224.76      212.51     11.60 o
 -10   2   6      184.16      199.33     11.01 o
  -9   2   6      942.43      982.17     77.21 o
  -8   2   6      349.40      329.85     21.43 o
  -7   2   6      319.60      321.33     17.07 o
  -6   2   6     1025.08     1096.42     60.75 o
  -5   2   6      601.32      636.58     38.18 o
  -4   2   6      685.08      708.26     33.17 o
  -3   2   6      161.53      173.51     10.57 o
  -1   2   6      866.25      880.11     48.97 o
   0   2   6      990.33     1050.23     40.91 o
   1   2   6       48.66       52.04      3.45 o
   2   2   6      906.10      939.25     42.17 o
   3   2   6      372.58      336.15     15.41 o
   4   2   6       38.28       38.49      2.69 o
   5   2   6      372.33      369.16     17.24 o
   6   2   6      288.92      309.07     13.51 o
   7   2   6      319.29      291.62     18.97 o
   8   2   6        8.65        5.59      5.84 o
   9   2   6      132.54      114.13      8.51 o
  10   2   6      118.64      111.28      9.04 o
  11   2   6        2.39        4.66      5.87 o
  12   2   6       45.04       41.61      7.36 o
  13   2   6       78.34       73.72      8.65 o
  14   2   6       10.39        3.86      7.54 o
  15   2   6        1.83        0.26      7.40 o
  16   2   6       15.29       28.96     14.01 o
 -20   3   6        1.50       -4.79     11.06 o
 -19   3   6       36.78       41.04     12.55 o
 -18   3   6       25.02       16.53     11.15 o
 -17   3   6       40.92       40.64     11.27 o
 -16   3   6       13.89        3.58      9.05 o
 -15   3   6       71.17       86.28     11.24 o
 -14   3   6       61.08       62.78      8.87 o
 -13   3   6       33.46       40.98      4.08 o
 -12   3   6      607.28      580.15     31.38 o
 -11   3   6       67.02       63.64      8.16 o
 -10   3   6      165.85      180.67     12.89 o
  -9   3   6      664.78      621.81     46.99 o
  -8   3   6      166.20      170.07     10.29 o
  -7   3   6      348.15      313.38     20.22 o
  -5   3   6      361.33      380.02     23.17 o
  -4   3   6       58.81       61.62      4.43 o
  -3   3   6      323.59      313.65     19.73 o
  -2   3   6      920.64      941.03     43.65 o
  -1   3   6      377.53      384.48     20.34 o
   0   3   6      514.65      545.90     28.74 o
   1   3   6     1710.42     1756.00     91.95 o
   2   3   6       49.22       59.76      4.74 o
   3   3   6      135.37      154.63      7.09 o
   4   3   6      134.76      132.95      6.07 o
   5   3   6       28.81       24.33      3.48 o
   6   3   6       17.01        9.33      4.20 o
   7   3   6      100.24      117.97      8.98 o
   8   3   6       89.22       86.80      6.84 o
   9   3   6       25.45       19.02      5.50 o
  10   3   6      156.14      165.78     11.52 o
  11   3   6      113.78      126.96     10.95 o
  12   3   6       11.72        4.25      6.82 o
  13   3   6       17.71       18.07      7.76 o
  14   3   6        3.67        2.69      7.66 o
  15   3   6       17.43       16.87      8.84 o
 -19   4   6        4.18        8.22     12.22 o
 -18   4   6       22.46       37.89     10.73 o
 -17   4   6       46.44       64.94     11.47 o
 -16   4   6       15.10        7.56      9.54 o
 -15   4   6      101.98       92.45     12.38 o
 -14   4   6       54.89       53.49      9.54 o
 -13   4   6       11.65       14.57      7.91 o
 -12   4   6      124.10      114.63     11.20 o
 -11   4   6      567.83      515.93     29.17 o
 -10   4   6      146.96      128.46     15.15 o
  -9   4   6       59.91       62.15      6.52 o
  -8   4   6       52.84       45.95      7.08 o
  -7   4   6       37.15       36.79      3.75 o
  -6   4   6      145.02      141.23      9.83 o
  -5   4   6      284.74      285.36     14.70 o
  -4   4   6      515.93      527.30     27.83 o
  -3   4   6       59.80       64.74      4.83 o
  -2   4   6      444.26      437.96     21.83 o
  -1   4   6      141.81      137.45      9.36 o
   0   4   6      327.10      316.55     16.56 o
   1   4   6       99.37       99.97      7.26 o
   2   4   6      433.53      438.94     20.77 o
   3   4   6      669.19      636.94     36.42 o
   4   4   6       42.02       48.86      4.92 o
   5   4   6       32.65       31.30      4.48 o
   6   4   6      184.92      179.94     12.58 o
   7   4   6       64.08       44.15      9.81 o
   8   4   6       73.18       71.61      7.22 o
   9   4   6      123.41      120.75      9.69 o
  10   4   6       15.34       18.86     10.53 o
  11   4   6        3.43       -3.76      6.50 o
  12   4   6       20.09       25.32      7.52 o
  13   4   6       50.26       58.67     11.18 o
  14   4   6       28.99       34.14      8.96 o
 -18   5   6        2.29        5.31     11.45 o
 -17   5   6        2.65       -2.12     10.54 o
 -16   5   6       14.62       26.26      9.94 o
 -15   5   6       33.72       41.17     10.10 o
 -14   5   6       46.93       49.86     10.01 o
 -13   5   6       23.89       19.06      8.52 o
 -12   5   6        9.54        3.03      7.05 o
 -11   5   6       18.31       18.48      6.75 o
 -10   5   6       57.20       55.47      8.01 o
  -9   5   6       15.42       17.85      5.54 o
  -8   5   6       32.84       39.78      6.07 o
  -7   5   6       25.04       28.12      5.03 o
  -6   5   6      211.36      214.67     11.38 o
  -5   5   6       87.08       86.19      5.27 o
  -4   5   6       83.22       83.66      5.41 o
  -3   5   6       12.30       13.82      2.70 o
  -2   5   6       70.87       68.69      4.13 o
  -1   5   6      270.56      286.33     15.80 o
   0   5   6      402.29      408.30     21.10 o
   1   5   6       17.81       11.93      3.09 o
   2   5   6        1.22        0.87      3.19 o
   3   5   6      115.27      103.85      6.79 o
   4   5   6       76.43       74.14      8.05 o
   5   5   6       12.90       11.04      4.09 o
   6   5   6        9.16       11.34      4.50 o
   7   5   6       27.55       28.03      5.36 o
   8   5   6       24.22       20.92      5.49 o
   9   5   6        4.79       -0.62      6.25 o
  10   5   6       14.27       13.94      6.47 o
  11   5   6       20.28       14.98      7.34 o
  12   5   6       18.09        4.43      7.53 o
  13   5   6        5.78       12.60      8.22 o
 -17   6   6        6.30        7.38     11.13 o
 -16   6   6        0.48       -4.89     10.29 o
 -15   6   6        2.08        6.87     10.10 o
 -14   6   6        9.39        6.89      9.12 o
 -13   6   6       17.86       17.81      8.47 o
 -12   6   6       29.15       14.13      8.75 o
 -11   6   6        5.20       11.78      7.31 o
 -10   6   6       18.75       21.86      7.29 o
  -9   6   6       19.19        9.24      6.40 o
  -8   6   6        9.85        8.89      5.52 o
  -7   6   6      124.42      124.34     12.27 o
  -6   6   6       78.07       83.40      7.87 o
  -5   6   6      141.24      139.57      8.83 o
  -4   6   6       87.89       95.83      6.77 o
  -3   6   6       21.96       17.95      3.02 o
  -2   6   6      170.63      182.68     10.50 o
  -1   6   6       90.49       88.57      6.43 o
   0   6   6       24.04       27.41      3.46 o
   1   6   6       52.18       44.65      4.22 o
   2   6   6      104.77      118.89      8.22 o
   3   6   6        0.21       -0.69      3.71 o
   4   6   6       11.86        9.49      4.23 o
   5   6   6       11.73       17.06      5.53 o
   6   6   6        0.57        3.31      4.82 o
   7   6   6       18.52       17.18      7.27 o
   8   6   6       16.17       19.99      5.97 o
   9   6   6        4.48        7.43      6.01 o
  10   6   6        8.77       -1.59      6.37 o
  11   6   6       11.32        4.15      6.98 o
  12   6   6       14.42       12.79      7.84 o
 -15   7   6        1.00        6.38     10.03 o
 -14   7   6        1.99        0.88      9.57 o
 -13   7   6       25.88       28.28      9.75 o
 -12   7   6        4.11       -1.65      8.36 o
 -11   7   6       19.85       26.28      8.50 o
 -10   7   6       35.45       44.92      8.08 o
  -9   7   6       29.78       46.13      7.96 o
  -8   7   6       13.90       17.92      6.80 o
  -7   7   6        8.11        9.50      5.73 o
  -6   7   6       55.89       58.47      7.75 o
  -5   7   6       51.99       70.83      8.15 o
  -4   7   6        0.94        3.86      5.21 o
  -3   7   6        7.31        5.70      5.07 o
  -2   7   6       59.08       66.85      7.29 o
  -1   7   6        4.62        6.87      5.33 o
   0   7   6       37.54       41.97      7.01 o
   1   7   6       30.03       21.33      3.88 o
   2   7   6        9.99       12.60      3.96 o
   3   7   6       45.12       64.64      7.03 o
   4   7   6       17.18       11.07      4.71 o
   5   7   6        1.18        0.69      7.90 o
   6   7   6        4.67        2.94      5.34 o
   7   7   6        0.17       -2.41      5.51 o
   8   7   6       12.21       15.05      6.38 o
   9   7   6        1.65        0.38      6.52 o
  10   7   6        2.21        2.48      9.53 o
 -12   8   6        3.29       17.99      9.45 o
 -11   8   6        1.76       18.22      8.89 o
 -10   8   6        8.29       16.15      8.31 o
  -9   8   6        1.42        2.44      7.87 o
  -8   8   6        4.86       13.01      7.40 o
  -7   8   6       11.30        6.80      6.73 o
  -6   8   6       23.08       24.91      6.84 o
   1   8   6       13.81       31.45      7.15 o
   2   8   6        9.55       11.59      7.24 o
   3   8   6        1.85        1.56      7.33 o
   4   8   6        2.24        7.52      8.08 o
   5   8   6        4.11       13.31      8.84 o
   6   8   6        2.41       -2.86      8.71 o
   7   8   6        4.62        5.82      9.68 o
  -8  -9   7        1.53        3.17      6.63 o
  -7  -9   7       10.93       12.96      6.35 o
  -6  -9   7        0.78        0.07      5.96 o
  -5  -9   7        0.46       -2.87      3.97 o
  -4  -9   7        1.46        2.68      6.68 o
  -3  -9   7        0.41       -4.98      4.98 o
  -2  -9   7        2.79        2.30      6.01 o
  -1  -9   7       18.16       29.33      6.87 o
   0  -9   7        1.91        5.17      6.28 o
   1  -9   7        4.27       -4.77      5.30 o
   2  -9   7        0.66        3.94      4.35 o
 -12  -8   7        0.35        1.78      5.99 o
 -11  -8   7       12.37       16.87     11.87 o
 -10  -8   7       20.74       16.83      7.57 o
  -9  -8   7        4.13        0.51      5.46 o
  -8  -8   7        2.13       -0.60      5.39 o
  -7  -8   7        1.28        0.13      4.81 o
  -6  -8   7        0.10        0.33      4.59 o
  -5  -8   7       14.96        9.99      8.40 o
  -4  -8   7        4.39        7.65      6.11 o
  -3  -8   7       14.42        9.58      4.95 o
  -2  -8   7       11.27       16.92      4.54 o
  -1  -8   7       30.06       24.67      6.14 o
   0  -8   7        1.07        6.85      3.59 o
   1  -8   7        2.61        2.24      3.78 o
   2  -8   7        9.33       12.35      4.07 o
   3  -8   7        9.70        7.21      4.22 o
   4  -8   7       15.38       18.48      4.18 o
   5  -8   7        0.98        0.61      4.31 o
   6  -8   7        2.43       -2.31      5.97 o
 -15  -7   7        3.44        4.06      6.72 o
 -14  -7   7       10.50        2.01      8.60 o
 -13  -7   7        1.32       -5.53      6.62 o
 -12  -7   7       24.20       23.63      5.09 o
 -11  -7   7       11.69        4.26      4.47 o
 -10  -7   7        8.01        8.81      6.12 o
  -9  -7   7        1.94        5.39      4.13 o
  -8  -7   7       24.91       24.72      4.42 o
  -7  -7   7       12.71       15.50      4.67 o
  -6  -7   7        2.18        1.89      7.56 o
  -5  -7   7        6.08        4.21      8.22 o
  -4  -7   7       37.07       29.93      8.22 o
  -3  -7   7       20.50       26.88      8.33 o
  -2  -7   7       13.63       16.62      4.19 o
  -1  -7   7        5.04        7.38      2.79 o
   0  -7   7        9.03        4.30      6.44 o
   1  -7   7        1.70        5.09      3.39 o
   2  -7   7       26.58       22.61      3.37 o
   3  -7   7       46.24       45.72      4.06 o
   4  -7   7        3.72        2.98      3.56 o
   5  -7   7        5.36        5.31      3.79 o
   6  -7   7        3.37        7.97      5.49 o
   7  -7   7        7.63       10.92      7.82 o
   8  -7   7        2.91        3.73      5.06 o
   9  -7   7        2.43       -0.85      6.53 o
 -17  -6   7       19.20        6.45     12.13 o
 -16  -6   7       14.63       13.01      5.83 o
 -15  -6   7       12.42       10.43      5.28 o
 -14  -6   7        0.95        5.86      4.93 o
 -13  -6   7       18.83       22.42      4.66 o
 -12  -6   7       18.64       21.81      4.49 o
 -11  -6   7       51.43       50.20      4.71 o
 -10  -6   7       47.65       52.66      3.72 o
  -9  -6   7        5.91        1.72      3.37 o
  -8  -6   7        4.05        4.80      2.91 o
  -7  -6   7      100.81       98.56      6.05 o
  -6  -6   7       27.64       32.63      4.75 o
  -5  -6   7       13.66       14.62      4.63 o
  -4  -6   7      109.48      111.43      7.03 o
  -3  -6   7      203.20      188.53     17.88 o
  -2  -6   7       73.73       73.95      3.91 o
  -1  -6   7       19.22       15.16      2.73 o
   0  -6   7       69.62       66.68      3.92 o
   1  -6   7       35.03       34.09      3.05 o
   2  -6   7       32.75       29.23      3.97 o
   3  -6   7        7.68        9.35      2.98 o
   4  -6   7       34.74       33.09      3.49 o
   5  -6   7        6.21       12.16      3.14 o
   6  -6   7       14.04       21.40      4.26 o
   7  -6   7       16.83       15.63      4.31 o
   8  -6   7        3.47        1.51      4.50 o
   9  -6   7       17.17       15.90      4.89 o
  10  -6   7        6.61       14.55     10.33 o
  11  -6   7        6.61       11.82     10.57 o
 -18  -5   7       14.76       16.76     16.75 o
 -17  -5   7        0.72        1.67      7.05 o
 -16  -5   7       15.28       16.33      5.10 o
 -15  -5   7        5.35        1.19      4.54 o
 -14  -5   7       63.06       59.40      5.40 o
 -13  -5   7       22.81       27.38      4.64 o
 -12  -5   7        4.69        3.18      3.22 o
 -11  -5   7       12.91        9.19      3.27 o
 -10  -5   7       57.98       63.99      5.18 o
  -9  -5   7       89.29      100.68      4.13 o
  -8  -5   7      346.42      342.97     10.44 o
  -7  -5   7       25.46       28.20      3.76 o
  -6  -5   7      627.40      605.71     23.73 o
  -5  -5   7      424.36      402.93     18.66 o
  -4  -5   7       37.83       36.82      5.30 o
  -3  -5   7       46.42       54.84      4.58 o
  -2  -5   7       78.67       81.62      3.22 o
  -1  -5   7      363.91      356.19     11.43 o
   0  -5   7      108.14       95.80      3.66 o
   1  -5   7       75.58       81.91      3.13 o
   2  -5   7      110.70      106.15      5.07 o
   3  -5   7       16.80       21.04      2.82 o
   4  -5   7       48.24       65.50      3.49 o
   5  -5   7       56.42       54.94      4.32 o
   6  -5   7       19.83       13.55      3.62 o
   7  -5   7        0.96        5.70      3.97 o
   8  -5   7       25.95       40.99      4.59 o
   9  -5   7       18.30        8.58      5.44 o
  10  -5   7       11.12       13.92      9.03 o
  11  -5   7       41.70       54.54     11.01 o
  12  -5   7        2.41        9.45     10.54 o
 -20  -4   7       12.59       12.62     12.41 o
 -19  -4   7        3.34        8.14      7.15 o
 -18  -4   7       17.51       19.31      6.72 o
 -17  -4   7        1.19        0.93      6.67 o
 -16  -4   7       15.88       20.00      6.13 o
 -15  -4   7      100.53       95.27      5.96 o
 -14  -4   7       26.96       21.64      3.77 o
 -13  -4   7       18.69       26.09      3.63 o
 -12  -4   7        8.07       10.50      3.62 o
 -11  -4   7      352.50      332.02     11.84 o
 -10  -4   7       62.12       64.89      3.18 o
  -9  -4   7      108.69      103.39      4.22 o
  -8  -4   7       33.78       41.31      2.51 o
  -7  -4   7      125.68      128.08      5.31 o
  -6  -4   7      164.45      181.10      8.03 o
  -5  -4   7       12.53       19.42      2.74 o
  -4  -4   7       41.73       45.47      3.43 o
  -3  -4   7      262.67      260.77      9.07 o
  -2  -4   7       96.85       85.00      3.19 o
  -1  -4   7        6.21        8.87      1.43 o
   0  -4   7      167.93      160.49      4.74 o
   1  -4   7      209.24      208.15      6.20 o
   2  -4   7      128.64      150.06      5.51 o
   3  -4   7       76.09       92.54      3.67 o
   4  -4   7       18.73       15.99      2.16 o
   5  -4   7       49.48       45.89      5.62 o
   6  -4   7      263.42      272.33     10.57 o
   7  -4   7       60.89       68.49      4.43 o
   8  -4   7       11.99        8.52      6.72 o
   9  -4   7       25.30       35.07      5.31 o
  10  -4   7       19.53       23.02      8.36 o
  11  -4   7        7.08        2.42      8.59 o
  12  -4   7       22.43       14.83      8.61 o
  13  -4   7        5.53        8.24     10.03 o
 -20  -3   7       12.97        8.33     11.08 o
 -19  -3   7       21.06       28.09     10.71 o
 -18  -3   7        3.06        6.07      9.36 o
 -17  -3   7       25.47       19.09      9.05 o
 -16  -3   7        9.23        4.10      5.69 o
 -15  -3   7       67.71       73.94      4.60 o
 -14  -3   7        0.61       -2.97      2.97 o
 -13  -3   7       34.03       33.01      3.33 o
 -12  -3   7      749.99      705.44     23.87 o
 -11  -3   7       26.80       25.56      3.95 o
 -10  -3   7       63.06       55.56      2.67 o
  -9  -3   7      137.00      136.56      4.40 o
  -8  -3   7       51.99       60.12      2.67 o
  -7  -3   7      267.48      267.69     10.78 o
  -6  -3   7       54.01       57.24      2.67 o
  -5  -3   7      742.47      740.52     22.88 o
  -4  -3   7      160.60      158.01      6.38 o
  -3  -3   7      225.54      235.30      7.92 o
  -2  -3   7     1314.37     1368.08     36.52 o
  -1  -3   7      310.93      290.65      8.24 o
   0  -3   7      319.78      340.75      9.34 o
   1  -3   7       92.21       99.07      3.34 o
   2  -3   7      462.62      463.88     14.23 o
   3  -3   7       28.56       31.35      1.97 o
   4  -3   7       13.40       15.36      1.79 o
   5  -3   7      438.97      443.07     12.63 o
   6  -3   7        5.70        2.49      2.18 o
   7  -3   7       51.05       53.15      3.87 o
   8  -3   7       51.62       55.69      3.28 o
   9  -3   7      201.07      196.57     10.20 o
  10  -3   7        9.25        3.87      4.87 o
  11  -3   7        6.27        2.12      6.06 o
  12  -3   7      125.06      153.50     10.44 o
  13  -3   7        3.33        6.66      9.66 o
  14  -3   7        2.17       20.90     10.40 o
 -21  -2   7        0.10       16.55     11.17 o
 -20  -2   7        8.38        6.06      7.45 o
 -19  -2   7       24.93       24.11     10.35 o
 -18  -2   7       18.37       20.95      6.54 o
 -17  -2   7       39.58       36.96      5.01 o
 -16  -2   7        8.10       14.09      4.41 o
 -15  -2   7       39.22       30.29      4.11 o
 -14  -2   7       51.21       49.64      3.53 o
 -13  -2   7      605.12      594.32     20.27 o
 -12  -2   7       19.31       17.51      2.64 o
 -11  -2   7      169.80      168.54      5.81 o
 -10  -2   7      289.76      286.94      8.90 o
  -9  -2   7       29.46       26.17      1.86 o
  -8  -2   7       68.49       71.64      2.76 o
  -7  -2   7        4.87        3.93      1.66 o
  -6  -2   7     1601.00     1622.95     55.90 o
  -5  -2   7      589.23      624.74     26.63 o
  -4  -2   7     1268.86     1350.11     54.60 o
  -3  -2   7      853.61      906.45     52.16 o
  -2  -2   7      550.25      568.94     14.93 o
  -1  -2   7     1252.20     1291.32     34.57 o
   0  -2   7     1165.31     1234.19     34.39 o
   1  -2   7      234.24      234.68      6.64 o
   2  -2   7      287.10      312.93      9.90 o
   3  -2   7      398.59      418.51     14.32 o
   4  -2   7      126.47      116.49      4.56 o
   5  -2   7      240.66      233.07      7.51 o
   6  -2   7      528.38      521.00     17.80 o
   7  -2   7      222.34      236.17      9.51 o
   8  -2   7       29.88       27.55      3.34 o
   9  -2   7        1.93       -2.70      4.90 o
  10  -2   7       71.17       76.32      7.31 o
  11  -2   7       39.93       53.63      7.12 o
  12  -2   7        1.62       -6.60      6.60 o
  13  -2   7       38.62       46.84      8.14 o
  14  -2   7       34.15       41.91      8.45 o
  15  -2   7        0.25       -1.77     12.64 o
 -21  -1   7        8.07       24.12      7.99 o
 -20  -1   7        1.95        4.39      6.49 o
 -19  -1   7       20.37       25.21      7.08 o
 -18  -1   7       12.34       -1.16      9.59 o
 -17  -1   7        8.48        7.29      5.98 o
 -16  -1   7       44.55       41.97      5.73 o
 -15  -1   7       21.06       22.14      5.44 o
 -14  -1   7       63.46       58.20      5.76 o
 -13  -1   7      191.09      180.32      8.00 o
 -12  -1   7       63.03       72.45      3.49 o
 -11  -1   7      169.07      176.36      6.99 o
 -10  -1   7      284.66      315.38     10.86 o
  -9  -1   7      148.39      145.51      4.50 o
  -8  -1   7      896.54      954.49     28.02 o
  -7  -1   7      390.77      408.37     13.61 o
  -6  -1   7     2529.43     2612.28    105.63 o
  -5  -1   7     2406.42     2466.58     95.19 o
  -4  -1   7      775.26      843.84     32.04 o
  -3  -1   7       42.88       48.96      3.40 o
  -2  -1   7     1441.49     1567.85     48.11 o
  -1  -1   7      784.60      808.54     26.22 o
   0  -1   7       69.31       73.43      2.74 o
   1  -1   7      203.06      199.24      6.78 o
   2  -1   7      915.66      927.73     29.23 o
   3  -1   7      129.06      144.52      5.29 o
   4  -1   7      684.48      662.32     20.86 o
   5  -1   7      415.97      399.47     12.65 o
   6  -1   7      612.16      627.43     21.26 o
   7  -1   7      274.06      247.09     10.99 o
   8  -1   7      304.35      309.44     17.88 o
   9  -1   7      217.31      221.87     13.98 o
  10  -1   7       15.57       13.28      5.38 o
  11  -1   7      123.34      126.82     10.01 o
  12  -1   7       98.35      102.74      9.12 o
  13  -1   7       27.05       25.55      8.19 o
  14  -1   7       20.12       12.31      7.90 o
  15  -1   7        7.39        4.98      8.76 o
 -21   0   7        0.24        5.07     12.17 o
 -20   0   7       53.46       89.31     13.38 o
 -19   0   7        0.22       -0.26     10.66 o
 -18   0   7       32.41       47.05      7.02 o
 -17   0   7       30.82       28.17      9.19 o
 -16   0   7        6.08       -2.61      5.13 o
 -15   0   7       25.30       29.82      6.33 o
 -14   0   7       33.15       42.81      9.62 o
 -13   0   7      106.01      129.56      8.33 o
 -12   0   7      463.00      470.74     18.78 o
 -11   0   7        5.18        7.88      2.59 o
 -10   0   7      370.81      365.51     18.99 o
  -9   0   7      175.98      161.75      7.78 o
  -8   0   7      229.72      246.82     13.72 o
  -7   0   7      125.10      119.84      5.55 o
  -6   0   7     1353.88     1407.80     57.52 o
  -5   0   7     1390.55     1477.31     60.28 o
  -4   0   7      246.36      229.47     12.64 o
  -3   0   7      212.56      208.82      8.79 o
  -2   0   7       10.83        4.35      3.27 o
  -1   0   7     1258.93     1278.79     50.62 o
   0   0   7      114.75      114.60      5.15 o
   1   0   7      292.15      285.25     15.59 o
   2   0   7      538.87      475.02     25.47 o
   3   0   7      761.17      734.62     38.97 o
   4   0   7     1202.61     1198.96     63.10 o
   5   0   7       13.35        7.48      3.94 o
   6   0   7      263.58      226.31     13.62 o
   7   0   7      162.13      158.98     10.65 o
   8   0   7        8.35        9.27      4.73 o
   9   0   7       27.50       15.88      5.12 o
  10   0   7      374.51      369.02     21.62 o
  11   0   7       40.62       46.80      7.38 o
  12   0   7        5.49        2.39      6.24 o
  13   0   7        4.43       -1.46      6.68 o
  14   0   7        0.98       -2.36      7.56 o
  15   0   7        0.35        3.63      8.29 o
 -21   1   7        9.37        8.12     11.34 o
 -20   1   7        2.64       -2.42     11.59 o
 -19   1   7       25.28       30.28     11.38 o
 -18   1   7       15.33       18.65      6.02 o
 -17   1   7        6.06        1.96      5.63 o
 -16   1   7       48.13       47.57      5.85 o
 -15   1   7       40.69       45.94      5.32 o
 -14   1   7       57.13       47.25      5.23 o
 -13   1   7      163.34      153.95     10.26 o
 -12   1   7       44.63       49.81      4.89 o
 -11   1   7      205.56      206.33     13.95 o
 -10   1   7      292.69      306.78     16.32 o
  -9   1   7      105.91       96.01      8.09 o
  -8   1   7      794.37      846.79     48.57 o
  -7   1   7      357.10      364.09     21.09 o
  -6   1   7     2428.37     2560.83    135.50 o
  -5   1   7     2104.75     2144.75    122.07 o
  -4   1   7      623.65      684.97     41.09 o
  -3   1   7       39.11       42.50      3.28 o
  -2   1   7     1723.24     1788.41     85.38 o
  -1   1   7      611.19      700.90     58.54 o
   0   1   7       69.85       75.71      4.45 o
   1   1   7      185.25      177.88      8.32 o
   2   1   7      793.15      811.95     36.35 o
   3   1   7      104.83      116.70      8.43 o
   4   1   7      580.37      533.67     32.84 o
   5   1   7      531.14      485.42     31.86 o
   6   1   7      572.66      582.64     32.87 o
   7   1   7      244.13      236.20     14.85 o
   8   1   7      292.98      290.46     17.60 o
   9   1   7      218.31      217.51     14.13 o
  10   1   7       16.96       16.16      6.35 o
  11   1   7      128.64      133.23     10.22 o
  12   1   7       94.87       91.13      8.93 o
  13   1   7       25.81       30.62      7.37 o
  14   1   7       18.11       22.01      8.48 o
  15   1   7       17.01       16.40      8.54 o
 -21   2   7        0.21       -8.68     12.78 o
 -20   2   7        9.76       28.61     12.41 o
 -19   2   7       27.24       17.50     10.17 o
 -18   2   7       14.69       23.51      9.82 o
 -17   2   7       56.14       61.63      6.36 o
 -16   2   7       10.75       12.91      5.00 o
 -15   2   7       49.85       43.07      5.25 o
 -14   2   7       42.02       31.74      6.52 o
 -13   2   7      604.67      590.73     30.34 o
 -12   2   7       11.15        8.85      3.41 o
 -11   2   7      193.59      186.94      9.87 o
 -10   2   7      291.03      289.81     22.93 o
  -9   2   7       19.42       13.12      3.20 o
  -8   2   7       73.60       65.16      4.80 o
  -7   2   7       21.51       32.97      2.96 o
  -6   2   7     1538.26     1561.27     83.91 o
  -5   2   7      645.96      676.97     34.21 o
  -4   2   7     1212.57     1317.58     70.02 o
  -3   2   7     1056.45     1084.32     52.26 o
  -2   2   7      483.31      475.53     28.93 o
  -1   2   7     1223.50     1235.80     67.00 o
   0   2   7     1358.21     1385.78     66.69 o
   2   2   7      325.15      347.83     17.68 o
   4   2   7      170.47      162.36      8.73 o
   5   2   7      238.60      227.12     13.55 o
   6   2   7      485.19      472.59     27.53 o
   7   2   7      285.48      290.56     14.99 o
   8   2   7       21.49       17.02      5.24 o
   9   2   7        5.42        5.30      5.68 o
  10   2   7       62.92       59.26      7.58 o
  11   2   7       27.26       34.29     12.76 o
  12   2   7        0.75       -2.86      6.41 o
  13   2   7       39.30       47.63     12.96 o
  14   2   7       40.60       44.41      8.31 o
  15   2   7        0.26       -1.25     15.06 o
 -20   3   7       15.13       16.71     12.73 o
 -19   3   7       16.74       12.59     11.68 o
 -18   3   7        3.99       -1.21     10.73 o
 -17   3   7       21.53       34.36     10.24 o
 -16   3   7        7.11       14.15      9.45 o
 -15   3   7       76.32       83.41      7.56 o
 -14   3   7        2.47        2.88      4.16 o
 -13   3   7       43.96       43.54      9.44 o
 -12   3   7      715.05      701.79     35.72 o
 -11   3   7       10.15        7.98      3.44 o
 -10   3   7       43.10       35.68      6.33 o
  -9   3   7       96.90       96.72      8.18 o
  -8   3   7       99.48      105.30      8.40 o
  -7   3   7      232.25      231.97     14.02 o
  -6   3   7       24.67       31.51      3.70 o
  -5   3   7      693.63      708.29     38.63 o
  -4   3   7      186.61      178.17      9.49 o
  -3   3   7      276.37      282.29     13.67 o
  -2   3   7     1273.72     1290.35     70.71 o
  -1   3   7      330.63      304.35     16.08 o
   0   3   7      303.81      311.83     18.16 o
   2   3   7      494.88      485.45     25.34 o
   3   3   7       44.38       39.65      4.05 o
   4   3   7       23.08       27.16      2.31 o
   5   3   7      481.10      467.27     24.70 o
   6   3   7       19.32       20.22      4.58 o
   7   3   7       60.02       53.87      5.76 o
   8   3   7       22.32       21.73      6.67 o
   9   3   7      192.04      194.35     13.68 o
  10   3   7       10.23       21.92     13.19 o
  11   3   7        1.05        5.68      6.61 o
  12   3   7      106.78      114.06     10.99 o
  13   3   7        1.48        1.94      7.89 o
  14   3   7        4.25       -7.19      7.98 o
 -20   4   7       11.17       14.29     12.87 o
 -19   4   7        2.08       -0.09     10.43 o
 -18   4   7       12.59       17.36     10.22 o
 -17   4   7        0.89       -2.84     10.01 o
 -16   4   7       22.44       21.11      9.08 o
 -15   4   7       96.90       82.91     11.99 o
 -14   4   7       30.56       20.25      8.75 o
 -13   4   7       18.17       39.17      8.22 o
 -12   4   7        8.98        4.38      3.79 o
 -11   4   7      366.95      341.97     26.91 o
 -10   4   7       71.09       66.17      7.96 o
  -9   4   7       78.37       70.80      9.31 o
  -8   4   7       48.19       48.61      4.15 o
  -6   4   7      162.84      176.49     10.44 o
  -5   4   7       15.99       16.98      2.83 o
  -4   4   7       75.70       77.68      4.65 o
  -3   4   7      244.67      248.09     14.17 o
  -2   4   7       81.94       71.39      5.46 o
  -1   4   7       11.12        9.16      2.71 o
   0   4   7      154.81      144.93      9.43 o
   1   4   7      245.19      234.99     12.39 o
   2   4   7      112.46      131.30     12.18 o
   3   4   7       95.25      117.77      7.53 o
   4   4   7       33.76       31.42      4.20 o
   5   4   7       46.68       46.83      5.13 o
   6   4   7      301.42      322.29     16.99 o
   7   4   7       34.06       41.50      5.87 o
   8   4   7       15.93        9.95      7.98 o
   9   4   7       28.53       38.84     11.21 o
  10   4   7       17.43       17.62      6.82 o
  11   4   7        5.62        0.64      6.60 o
  12   4   7       19.79       14.38      7.80 o
  13   4   7        9.12        8.65      8.61 o
 -19   5   7        1.21      -11.68     11.68 o
 -18   5   7       12.33       23.62     11.80 o
 -17   5   7        0.39       14.36     10.59 o
 -16   5   7       14.88       13.06     10.29 o
 -15   5   7        9.42        7.77      9.31 o
 -14   5   7       67.20       60.82     10.61 o
 -13   5   7       16.72       14.78      8.15 o
 -12   5   7        2.26        5.68      7.15 o
 -11   5   7       19.32       20.16      7.10 o
 -10   5   7       67.44       64.17      8.50 o
  -9   5   7       90.63       90.52     10.10 o
  -8   5   7      334.76      319.62     26.77 o
  -7   5   7       26.54       26.20      3.73 o
  -6   5   7      609.18      587.75     31.85 o
  -5   5   7      367.85      343.58     20.01 o
  -4   5   7       55.50       52.79      4.08 o
  -3   5   7       45.45       48.83      4.21 o
  -2   5   7       52.22       50.61      4.81 o
  -1   5   7      329.14      318.38     18.71 o
   0   5   7      120.42      102.19      6.73 o
   1   5   7       61.69       69.16      5.67 o
   2   5   7       91.94      103.90      8.30 o
   3   5   7       12.07       12.28      4.05 o
   4   5   7       41.61       50.24      5.54 o
   5   5   7       58.58       60.45      5.72 o
   6   5   7       21.13       19.08      4.94 o
   7   5   7        1.46       10.97      5.16 o
   8   5   7       20.32       23.75      6.30 o
   9   5   7       23.86       26.06      6.89 o
  10   5   7       10.40        8.53      6.79 o
  11   5   7       42.25       49.31     16.03 o
  12   5   7        0.90        4.52      8.29 o
 -17   6   7       19.83       22.72     12.50 o
 -16   6   7       10.31       28.98     10.66 o
 -15   6   7       17.13       35.96     10.94 o
 -14   6   7        2.76       -0.95      9.59 o
 -13   6   7       14.80       14.87      8.80 o
 -12   6   7       24.86       22.65      8.05 o
 -11   6   7       50.18       45.97      8.94 o
 -10   6   7       58.37       51.28      8.43 o
  -9   6   7        3.98       -5.61      5.98 o
  -8   6   7        2.28        5.03      5.89 o
  -7   6   7      114.07      114.56     10.29 o
  -6   6   7       21.85       21.00      3.75 o
  -5   6   7       19.54       21.15      3.44 o
  -4   6   7       95.14       97.53      6.90 o
  -3   6   7      231.59      210.80     11.64 o
  -2   6   7       65.13       69.07      5.85 o
  -1   6   7       24.35       20.54      3.49 o
   0   6   7       77.97       72.83      5.40 o
   1   6   7       29.38       31.99      4.28 o
   2   6   7       36.51       30.81      4.38 o
   3   6   7        3.89       12.15      4.31 o
   4   6   7       36.82       32.96      5.04 o
   5   6   7        6.52       10.40      4.90 o
   6   6   7       15.56       14.57      7.15 o
   7   6   7       20.33       20.00      5.83 o
   8   6   7        2.82        1.89      6.72 o
   9   6   7       19.82       14.96      6.80 o
  10   6   7        8.47        8.14      7.21 o
  11   6   7        8.70        2.51      7.74 o
 -15   7   7        2.81        4.17      9.82 o
 -14   7   7       10.46        8.05     10.19 o
 -13   7   7        0.62       24.93      9.54 o
 -12   7   7       19.85       24.07      9.26 o
 -11   7   7       15.49        9.01      8.12 o
 -10   7   7        5.63       13.06      7.61 o
  -9   7   7        3.78        9.61      7.29 o
  -8   7   7       21.48       25.67      6.70 o
  -7   7   7        9.53        9.08      6.45 o
  -6   7   7        1.49       -0.37      5.98 o
  -5   7   7        7.36        3.17      5.80 o
  -4   7   7       41.20       43.39      6.94 o
  -3   7   7       19.60       25.51      6.17 o
  -2   7   7       14.74       24.11      6.45 o
  -1   7   7        4.29       12.80      6.28 o
   0   7   7        9.01       11.44      3.85 o
   1   7   7        0.85       -2.09      4.07 o
   2   7   7       22.30       24.31      9.69 o
   3   7   7       47.11       48.66     12.36 o
   4   7   7        2.99        2.67      5.00 o
   5   7   7        5.88        6.21      5.29 o
   6   7   7        2.78        1.80      5.74 o
   7   7   7        7.42       12.62      6.21 o
   8   7   7        2.83        9.57      7.51 o
   9   7   7        1.90       -7.15      7.15 o
 -12   8   7        0.57       -2.23      8.80 o
 -11   8   7       11.10        9.75      9.22 o
 -10   8   7       20.35       22.00      8.52 o
  -9   8   7        3.10        2.86      7.84 o
  -8   8   7        2.95        5.31      7.42 o
  -7   8   7        1.17        1.40      6.98 o
  -6   8   7        0.08        2.42      6.75 o
  -5   8   7       16.73       14.78      6.80 o
  -4   8   7        4.31       10.47      6.59 o
  -3   8   7       16.39       12.99      6.52 o
  -2   8   7       10.27       10.17      6.61 o
  -1   8   7       31.10       31.91      7.38 o
   0   8   7        0.70       -4.33      6.80 o
   1   8   7        2.96       -4.03      6.96 o
   2   8   7        8.81        5.24      7.63 o
   3   8   7        9.35        3.40      8.17 o
   4   8   7       16.25       21.58      8.84 o
   5   8   7        1.00       -1.98      9.17 o
   6   8   7        2.36        7.15      9.43 o
  -7  -9   8        3.57        2.49      6.31 o
  -6  -9   8        2.56        5.70      4.69 o
  -5  -9   8        4.14        5.59      5.61 o
  -4  -9   8       12.82        7.96      5.61 o
  -3  -9   8        4.00       10.71      5.60 o
  -2  -9   8        2.47       -2.23      6.42 o
  -1  -9   8        1.75       -2.05      6.56 o
   0  -9   8        6.50        7.26      6.94 o
 -12  -8   8        1.74      -11.78     11.78 o
 -11  -8   8        3.45       -1.07     11.34 o
 -10  -8   8        1.43       21.32     11.06 o
  -9  -8   8       15.06       36.03     11.17 o
  -8  -8   8        1.99        3.65      5.34 o
  -7  -8   8        1.92        2.43      5.18 o
  -6  -8   8       19.15       16.48      9.01 o
  -5  -8   8        9.06        9.58      5.18 o
  -4  -8   8        6.57       11.26      4.76 o
  -3  -8   8        2.44       10.78      4.96 o
  -2  -8   8        9.24       12.46      4.94 o
  -1  -8   8        5.87       -3.44      5.75 o
   0  -8   8        8.27       12.65      4.00 o
   1  -8   8        2.84       -4.09      4.09 o
   2  -8   8       10.52       14.65      8.98 o
   3  -8   8        3.18        7.88      6.04 o
   4  -8   8        0.01        0.15      5.75 o
   5  -8   8        2.43       -1.73      6.05 o
 -15  -7   8        7.28       13.09     10.26 o
 -14  -7   8        5.57       -4.07      6.32 o
 -13  -7   8        9.15        6.79      5.05 o
 -12  -7   8        6.07       12.46      4.88 o
 -11  -7   8        0.78       -3.55     11.03 o
 -10  -7   8       23.56       22.61      6.54 o
  -9  -7   8        5.96       12.95      5.13 o
  -8  -7   8       23.06       22.13      4.79 o
  -7  -7   8        7.59        2.30      8.12 o
  -6  -7   8        4.92       -7.66      7.66 o
  -5  -7   8        1.49       -1.47      8.05 o
  -4  -7   8       19.18       20.79      9.24 o
  -3  -7   8      124.94      117.26      7.71 o
  -2  -7   8        5.46        9.23      4.37 o
  -1  -7   8        1.15       -0.23      3.04 o
   0  -7   8        2.39        1.19      4.82 o
   1  -7   8        6.86        5.68      3.83 o
   2  -7   8        1.53        3.33      3.52 o
   3  -7   8       20.27       24.50      3.87 o
   4  -7   8       12.35       14.78      4.04 o
   5  -7   8       16.46       18.39      5.54 o
   6  -7   8        5.17        6.96      5.81 o
   7  -7   8        1.25       -1.08      7.89 o
   8  -7   8        4.92        7.76      6.32 o
 -17  -6   8       28.34        7.47     12.06 o
 -16  -6   8        3.11       -4.76      6.52 o
 -15  -6   8       12.54        9.84      8.66 o
 -14  -6   8       25.45       27.53      5.04 o
 -13  -6   8       15.65       23.05      4.80 o
 -12  -6   8        1.54        4.05      4.41 o
 -11  -6   8       11.69        5.64      6.49 o
 -10  -6   8        1.75        4.38      3.52 o
  -9  -6   8       93.10       91.68      4.84 o
  -8  -6   8       25.15       37.08      3.52 o
  -7  -6   8       29.52       22.34      7.82 o
  -6  -6   8       29.41       29.82      5.26 o
  -5  -6   8       58.13       55.93      5.74 o
  -4  -6   8      187.98      196.06     11.33 o
  -3  -6   8       87.67       91.72      7.71 o
  -2  -6   8        0.92       -0.61      2.33 o
  -1  -6   8       72.48       65.54      3.94 o
   0  -6   8       76.19       89.36      4.55 o
   1  -6   8       14.40       15.08      3.00 o
   2  -6   8       18.97       15.65      3.16 o
   3  -6   8       20.94       22.55      3.47 o
   4  -6   8        7.40        0.22      3.53 o
   5  -6   8        5.20        2.99      4.98 o
   6  -6   8       11.32       10.07      5.31 o
   7  -6   8        9.82       15.40      5.60 o
   8  -6   8       25.42       28.17      6.34 o
   9  -6   8       15.36       16.62      9.82 o
  10  -6   8        2.64        9.33     10.22 o
 -19  -5   8       10.98      -11.57     11.57 o
 -18  -5   8        0.73       -7.12      7.12 o
 -17  -5   8        2.03       -3.62      6.87 o
 -16  -5   8       37.60       48.99      5.77 o
 -15  -5   8       50.62       51.07      6.89 o
 -14  -5   8       28.20       24.37      4.57 o
 -13  -5   8       16.42       10.97      3.56 o
 -12  -5   8       22.53       23.81      4.20 o
 -11  -5   8        5.35        8.03      5.52 o
 -10  -5   8       69.81       64.54      3.43 o
  -9  -5   8       89.65       94.77      4.73 o
  -8  -5   8        2.00        3.31      2.63 o
  -7  -5   8      155.19      158.77      8.08 o
  -6  -5   8        1.44       -4.40      4.40 o
  -5  -5   8      299.07      293.23     15.99 o
  -4  -5   8      272.45      261.26     12.52 o
  -3  -5   8       29.06       29.06      6.22 o
  -2  -5   8       25.06       24.70      2.35 o
  -1  -5   8      477.92      507.84     15.08 o
   0  -5   8       34.81       31.83      2.20 o
   1  -5   8      308.34      282.52     10.97 o
   2  -5   8      192.66      165.80      7.39 o
   3  -5   8        8.24        7.39      2.90 o
   4  -5   8       13.13       22.75      3.21 o
   5  -5   8       12.07       22.48      4.49 o
   6  -5   8        5.36        4.29      3.60 o
   7  -5   8       25.54       18.63      5.15 o
   8  -5   8       15.37        9.29      8.31 o
   9  -5   8        5.97       12.15      8.68 o
  10  -5   8        5.74       12.13      9.38 o
  11  -5   8        0.40        9.68      9.68 o
  12  -5   8        5.95       12.52     10.64 o
 -20  -4   8       19.82       22.95     11.92 o
 -19  -4   8        7.00        9.30      7.23 o
 -18  -4   8        0.60        2.41      6.97 o
 -17  -4   8       20.71       26.43      6.73 o
 -16  -4   8       24.56       34.68      6.37 o
 -15  -4   8        5.53        6.61      3.74 o
 -14  -4   8        8.72       13.02      3.58 o
 -13  -4   8        6.37        6.92      3.20 o
 -12  -4   8       43.69       43.57      3.45 o
 -11  -4   8      158.14      157.12      6.74 o
 -10  -4   8       63.11       57.24      3.09 o
  -9  -4   8      395.13      416.21     12.83 o
  -8  -4   8      218.21      211.09      9.06 o
  -7  -4   8       46.90       49.18      5.04 o
  -6  -4   8      702.35      667.31     25.76 o
  -5  -4   8        1.20        4.17      2.46 o
  -4  -4   8      186.67      190.23      8.13 o
  -3  -4   8      222.54      228.68      7.53 o
  -2  -4   8      892.88      883.45     26.31 o
  -1  -4   8      284.00      287.53      7.95 o
   0  -4   8      146.05      149.67      5.26 o
   1  -4   8      215.61      214.97      6.80 o
   2  -4   8       81.83       84.91      4.17 o
   3  -4   8      129.32      131.54      5.45 o
   4  -4   8      112.18      116.49      4.70 o
   5  -4   8       92.10       83.03      4.15 o
   6  -4   8       67.82       56.48      4.91 o
   7  -4   8       49.52       50.94      4.39 o
   8  -4   8       67.52       81.70      9.71 o
   9  -4   8        5.02       14.99      7.98 o
  10  -4   8        3.11       -3.05      8.22 o
  11  -4   8       12.97       -3.51      8.68 o
  12  -4   8        4.05       12.71      8.77 o
  13  -4   8        1.23      -10.17     10.17 o
 -21  -3   8        8.19        5.26     11.34 o
 -20  -3   8       10.11        8.94     10.64 o
 -19  -3   8       24.65       18.71     10.19 o
 -18  -3   8       26.92       26.63      8.77 o
 -17  -3   8       43.14       54.27      7.28 o
 -16  -3   8       22.95       29.17      5.89 o
 -15  -3   8        3.26       -3.26      3.26 o
 -14  -3   8      203.39      199.79      8.06 o
 -13  -3   8      220.06      200.61      7.60 o
 -12  -3   8       23.06       18.94      2.91 o
 -11  -3   8       35.84       39.75      3.13 o
 -10  -3   8      445.66      451.33     13.73 o
  -9  -3   8       49.50       55.51      4.27 o
  -8  -3   8      161.16      168.57      6.52 o
  -7  -3   8      121.49      134.32      5.54 o
  -6  -3   8      163.91      161.60      5.99 o
  -5  -3   8       91.59       97.80      4.07 o
  -4  -3   8      110.12       96.41      4.39 o
  -3  -3   8      210.86      194.43      6.83 o
  -2  -3   8       95.41      118.24      3.62 o
  -1  -3   8      151.88      173.53      5.42 o
   0  -3   8      125.80      122.19      3.64 o
   1  -3   8       87.70       88.82      3.14 o
   2  -3   8      165.71      166.14      5.58 o
   3  -3   8      231.74      226.12      7.36 o
   4  -3   8      419.83      400.22     12.15 o
   5  -3   8      232.25      249.29      7.96 o
   6  -3   8      212.07      213.62      7.47 o
   7  -3   8       10.76        3.67      2.86 o
   8  -3   8       27.12       29.09      6.95 o
   9  -3   8       15.64       16.03      4.35 o
  10  -3   8       38.77       36.06      6.14 o
  11  -3   8        4.80        5.40      6.43 o
  12  -3   8       11.43       14.31      8.29 o
  13  -3   8        3.11        1.37      8.61 o
 -21  -2   8        3.64       -4.33      9.36 o
 -20  -2   8       35.81       40.22      9.45 o
 -19  -2   8        1.21        6.06      6.68 o
 -18  -2   8       32.11       44.75      5.51 o
 -17  -2   8       42.15       37.24      5.07 o
 -16  -2   8       86.75       94.61      6.10 o
 -15  -2   8       17.84       15.87      3.99 o
 -14  -2   8       30.01       27.44      3.21 o
 -13  -2   8      101.00      101.24      4.57 o
 -12  -2   8       99.55       97.97      4.47 o
 -11  -2   8       33.31       30.98      2.63 o
 -10  -2   8      102.44      100.44      3.68 o
  -9  -2   8       74.40       73.61      3.54 o
  -8  -2   8      221.82      227.06      7.62 o
  -7  -2   8     1254.79     1342.42     45.48 o
  -6  -2   8     1125.60     1195.23     52.03 o
  -5  -2   8       74.97      102.10      5.04 o
  -4  -2   8      666.34      725.09     39.52 o
  -3  -2   8      355.28      346.34     14.61 o
  -2  -2   8      858.85      880.48     23.23 o
  -1  -2   8      327.84      367.43     10.12 o
   0  -2   8      105.66      103.09      3.46 o
   1  -2   8      796.91      831.92     23.32 o
   2  -2   8      126.90      126.26      4.42 o
   3  -2   8       19.97       22.80      2.16 o
   4  -2   8      234.93      237.60      9.08 o
   5  -2   8      407.24      395.47     15.62 o
   6  -2   8      121.22      126.69      5.41 o
   7  -2   8      115.74      105.94      6.41 o
   8  -2   8      209.39      199.61     13.24 o
   9  -2   8       18.93       17.10      5.89 o
  10  -2   8       46.77       43.47      6.74 o
  11  -2   8       55.48       71.33      8.08 o
  12  -2   8        4.91        2.46      7.26 o
  13  -2   8        2.59       -1.74      7.73 o
  14  -2   8       26.00       29.23     13.13 o
 -21  -1   8        9.12        4.09      7.68 o
 -20  -1   8        1.61        1.92      6.51 o
 -19  -1   8        6.67        6.97      6.51 o
 -18  -1   8        2.17        2.06      5.37 o
 -17  -1   8       21.39       19.65      4.63 o
 -16  -1   8       22.86       21.85      4.21 o
 -15  -1   8      169.33      167.74      8.53 o
 -14  -1   8      104.41      109.57      5.81 o
 -13  -1   8      151.64      145.42      5.89 o
 -12  -1   8      184.04      199.56      7.50 o
 -11  -1   8      152.82      164.51      6.48 o
 -10  -1   8      170.54      161.97      9.47 o
  -9  -1   8      133.78      135.42      5.58 o
  -8  -1   8      471.83      511.41     17.60 o
  -7  -1   8      813.70      876.26     37.70 o
  -6  -1   8      125.37      127.35      5.97 o
  -5  -1   8       34.91       39.93      3.36 o
  -3  -1   8      751.34      777.65     30.27 o
  -2  -1   8      924.94      936.93     28.28 o
  -1  -1   8      234.37      240.04      9.05 o
   0  -1   8      934.58      954.24     26.91 o
   1  -1   8      163.06      175.61      6.66 o
   2  -1   8      715.28      720.68     22.32 o
   3  -1   8      357.09      368.53     12.75 o
   4  -1   8       25.34       38.43      3.67 o
   5  -1   8      140.74      130.55      6.52 o
   6  -1   8      403.68      386.52     25.16 o
   7  -1   8        1.73        1.72      4.53 o
   8  -1   8        6.44        0.05      4.87 o
   9  -1   8      265.38      264.38     15.61 o
  10  -1   8      118.34      119.93      9.79 o
  11  -1   8        2.33       -2.31      6.71 o
  12  -1   8       19.68       16.66      7.40 o
  13  -1   8       24.84       16.89      8.01 o
  14  -1   8       33.63       40.74      9.03 o
 -22   0   8        0.21        5.14     12.99 o
 -21   0   8        5.77        5.14     12.27 o
 -20   0   8        2.32       -5.56     11.20 o
 -19   0   8        0.23        4.35      6.17 o
 -18   0   8       24.67       31.90     11.13 o
 -17   0   8       46.65       47.28      6.47 o
 -16   0   8       43.71       47.49      5.98 o
 -15   0   8      115.91      112.43      8.02 o
 -14   0   8       75.18       65.75      8.75 o
 -13   0   8        8.44        9.06      4.20 o
 -12   0   8      215.87      211.55     12.04 o
 -11   0   8       73.41       67.06      5.22 o
 -10   0   8       45.03       46.09      3.29 o
  -9   0   8      456.72      451.95     24.41 o
  -8   0   8       37.28       41.30      2.64 o
  -7   0   8     1082.09     1105.12     45.22 o
  -6   0   8     3180.08     3314.19    134.74 o
  -5   0   8        4.91       14.06      3.69 o
  -4   0   8     2408.80     2711.31    141.73 o
  -3   0   8      681.38      673.57     27.60 o
  -2   0   8     7240.84     7257.67    378.64 o
  -1   0   8       22.02       35.84      8.96 o
   0   0   8      768.88      741.00     30.80 o
   1   0   8     2022.29     2034.78    106.57 o
   2   0   8      149.51      177.00     10.51 o
   3   0   8      801.18      766.36     40.75 o
   4   0   8       97.19       84.32      7.76 o
   5   0   8      392.54      390.50     21.58 o
   6   0   8        0.12        5.11      3.94 o
   7   0   8      493.93      483.25     26.74 o
   8   0   8       40.21       44.34      6.00 o
   9   0   8       65.28       81.13      7.62 o
  10   0   8       24.24       23.23      6.26 o
  11   0   8      128.82      125.62     10.41 o
  12   0   8       86.61       97.19      9.15 o
  13   0   8        9.69       19.62      8.72 o
  14   0   8       10.86        2.12     12.81 o
  15   0   8       60.87       69.15     15.50 o
 -21   1   8        8.32       26.67     11.41 o
 -20   1   8        2.32        9.64     11.45 o
 -19   1   8        7.94       -0.62      9.42 o
 -18   1   8        1.29       -5.51      5.51 o
 -17   1   8       13.13        7.64      5.56 o
 -16   1   8       26.82       21.13      5.33 o
 -15   1   8      174.48      184.73     11.16 o
 -14   1   8      107.22       91.98      7.12 o
 -13   1   8      125.35      118.28      8.63 o
 -12   1   8      180.09      187.13     11.17 o
 -10   1   8      191.64      180.46     10.25 o
  -9   1   8      128.89      142.54      8.53 o
  -7   1   8     1023.73     1056.16     68.59 o
  -6   1   8      141.86      136.48      7.92 o
  -4   1   8       52.20       70.51      4.98 o
  -3   1   8      713.86      727.56     40.03 o
  -2   1   8     1025.85     1000.02     50.23 o
  -1   1   8      307.21      307.08     14.43 o
   0   1   8      799.76      819.38     37.38 o
   1   1   8      165.16      187.01      8.15 o
   2   1   8      605.36      598.90     27.68 o
   4   1   8       19.37       17.99      4.07 o
   5   1   8      130.24      114.76      8.38 o
   6   1   8      557.97      538.22     25.46 o
   7   1   8        4.33        4.03      5.68 o
   8   1   8       10.64        2.59     11.46 o
   9   1   8      232.07      228.17     15.21 o
  10   1   8      135.03      142.03     10.16 o
  11   1   8        2.33       11.89      6.72 o
  12   1   8       35.31       20.75      7.37 o
  13   1   8       30.18       18.53      7.71 o
  14   1   8       29.00       38.08      9.55 o
 -21   2   8        2.92       -5.52     12.62 o
 -20   2   8       31.45       12.41     12.08 o
 -19   2   8        0.17       10.33     11.22 o
 -18   2   8       30.34       32.14      6.27 o
 -17   2   8       40.96       40.51      6.19 o
 -16   2   8       76.44       74.58     10.00 o
 -15   2   8       15.69       16.51      4.66 o
 -14   2   8       31.16       29.46      4.82 o
 -13   2   8      106.12       97.57      6.76 o
 -12   2   8       97.44       97.76      6.53 o
 -11   2   8       38.65       26.21      5.63 o
 -10   2   8       78.35       74.01      6.10 o
  -9   2   8      111.35      109.54      7.91 o
  -8   2   8      256.07      259.58     13.34 o
  -7   2   8     1138.32     1217.33     68.28 o
  -6   2   8     1302.05     1393.12     66.84 o
  -4   2   8      700.32      765.07     30.76 o
  -3   2   8      397.58      378.03     19.40 o
  -2   2   8      693.57      697.83     63.61 o
  -1   2   8      330.70      357.82     19.74 o
   0   2   8      129.46      130.80      7.22 o
   1   2   8      622.69      652.91     41.32 o
   2   2   8      120.61      111.89      8.00 o
   3   2   8       16.71       11.06      3.60 o
   4   2   8      277.09      282.51     14.69 o
   5   2   8      367.28      340.50     20.74 o
   6   2   8      125.53      118.73      8.45 o
   7   2   8      153.84      142.09      8.73 o
   8   2   8      221.68      216.92     13.39 o
   9   2   8       29.66       29.67      6.11 o
  10   2   8       48.89       52.72      7.44 o
  11   2   8       47.85       46.24      8.26 o
  12   2   8        2.80        2.88      7.59 o
  13   2   8        1.32       -5.02      8.14 o
  14   2   8       31.29       21.32      9.12 o
 -21   3   8        9.19        8.75     11.75 o
 -20   3   8        7.48        5.35     12.01 o
 -19   3   8       21.48       34.52     10.87 o
 -18   3   8       35.88       35.96     11.17 o
 -17   3   8       46.79       58.63     10.59 o
 -16   3   8       25.15       30.03      8.96 o
 -15   3   8        7.51       16.71      7.83 o
 -14   3   8      196.02      187.85     11.60 o
 -13   3   8      183.28      164.50     11.15 o
 -12   3   8       37.39       35.74      4.22 o
 -11   3   8       65.31       69.92      7.45 o
 -10   3   8      470.99      463.80     24.80 o
  -9   3   8       70.71       79.47      5.15 o
  -8   3   8      178.15      182.48     10.41 o
  -7   3   8      123.91      131.68      8.43 o
  -6   3   8      130.27      131.35     13.21 o
  -5   3   8      114.60      121.06      6.77 o
  -4   3   8       74.41       61.17      5.11 o
  -3   3   8      184.47      161.13     10.61 o
  -2   3   8       78.49       93.02      7.18 o
  -1   3   8      198.18      217.62     10.62 o
   0   3   8       92.82       78.45      6.75 o
   1   3   8       89.68       85.69      6.02 o
   3   3   8      235.39      225.78     13.34 o
   4   3   8      399.94      371.82     21.73 o
   5   3   8      189.10      190.29     13.90 o
   6   3   8      200.29      207.25     13.95 o
   7   3   8       19.23       14.29      8.15 o
   8   3   8       26.62       44.58      6.38 o
   9   3   8       21.44       18.75      7.44 o
  10   3   8       43.07       49.21      8.13 o
  11   3   8        6.48       13.81      7.46 o
  12   3   8        8.64       11.63      7.44 o
  13   3   8        2.66        9.58      8.36 o
  14   3   8        1.88       -4.14     13.17 o
 -20   4   8       16.30       18.64     13.03 o
 -19   4   8       10.21       10.52     12.20 o
 -18   4   8        0.45       -3.72     10.57 o
 -17   4   8       26.41       27.93     11.15 o
 -16   4   8       20.92       30.37     10.40 o
 -15   4   8       10.10       11.36      9.17 o
 -14   4   8       13.48       16.32      8.38 o
 -13   4   8        5.76        2.41      4.04 o
 -12   4   8       31.81       30.88      4.36 o
 -11   4   8      190.96      186.35     15.46 o
 -10   4   8       62.53       60.82      7.84 o
  -9   4   8      457.15      461.18     23.42 o
  -8   4   8      206.89      192.60     12.00 o
  -7   4   8       46.87       42.67      4.23 o
  -6   4   8      658.34      641.46     34.85 o
  -5   4   8        9.07       11.06      5.76 o
  -4   4   8      165.72      167.39     10.59 o
  -3   4   8      170.79      163.84     11.70 o
  -2   4   8      947.94      918.07     47.18 o
  -1   4   8      276.34      261.55     15.56 o
   0   4   8      174.75      177.72     11.91 o
   1   4   8      202.98      208.82     12.51 o
   2   4   8       60.99       57.58      5.79 o
   3   4   8      137.89      142.00      9.40 o
   4   4   8       80.71       81.73      7.34 o
   5   4   8       98.34       72.76      6.54 o
   6   4   8       68.51       45.49      6.06 o
   7   4   8       49.60       61.38      6.49 o
   8   4   8       70.64       72.12      7.43 o
   9   4   8        3.28        8.29      6.40 o
  10   4   8        1.62       -4.33      6.06 o
  11   4   8       15.87       19.49      7.70 o
  12   4   8        1.73       -0.21      7.45 o
  13   4   8        0.62       -3.42      8.59 o
 -19   5   8        8.91        1.16     12.48 o
 -18   5   8        1.87        1.23     11.27 o
 -17   5   8        0.71        6.75     10.87 o
 -16   5   8       47.09       56.91     10.43 o
 -15   5   8       48.88       43.04     10.71 o
 -14   5   8       20.22       14.73      8.57 o
 -13   5   8       10.05        6.42      8.52 o
 -12   5   8       26.86       26.79      7.63 o
 -11   5   8       10.06        7.73      6.63 o
 -10   5   8       56.21       57.47      8.33 o
  -9   5   8       97.63      105.21     10.03 o
  -8   5   8        0.75       -1.91      3.62 o
  -7   5   8      155.29      165.43     10.10 o
  -6   5   8        2.32        1.69      5.33 o
  -5   5   8      320.59      318.35     17.01 o
  -4   5   8      222.75      212.75     13.16 o
  -3   5   8       42.32       40.08      3.84 o
  -2   5   8       22.61       19.37      3.52 o
  -1   5   8      509.48      530.30     27.62 o
   0   5   8       24.80       14.61      3.83 o
   1   5   8      316.74      284.80     16.11 o
   2   5   8      221.52      192.87     11.04 o
   3   5   8       11.22       12.49      4.47 o
   4   5   8        9.79        7.41      4.65 o
   5   5   8       10.41       16.49      4.97 o
   6   5   8        3.13       -2.18      9.28 o
   7   5   8       30.36       26.88      6.02 o
   8   5   8       16.41       18.39      6.32 o
   9   5   8        4.11        9.87      6.82 o
  10   5   8        6.64        3.46      7.04 o
  11   5   8        0.80       -6.49      7.79 o
  12   5   8        8.37        6.86      8.35 o
 -17   6   8       24.03       16.67     11.29 o
 -16   6   8        1.42       -3.37     10.38 o
 -15   6   8       17.24       28.35     10.26 o
 -14   6   8       19.86       24.18     10.33 o
 -13   6   8       16.06       32.89      9.47 o
 -12   6   8        0.22        6.84      7.82 o
 -11   6   8       10.32        5.05      7.12 o
 -10   6   8        2.13       -1.47      6.80 o
  -9   6   8       80.61       71.74      9.80 o
  -8   6   8       22.68       23.97      6.52 o
  -7   6   8       22.77       23.92      4.09 o
  -6   6   8       37.61       37.62      6.27 o
  -5   6   8       69.96       64.63      5.98 o
  -4   6   8      187.07      190.94     11.48 o
  -3   6   8       74.33       75.59      5.94 o
  -2   6   8        3.00        1.46      3.56 o
  -1   6   8       76.33       69.85      5.60 o
   0   6   8       70.50       85.58      6.50 o
   1   6   8       10.45        8.98      4.14 o
   2   6   8       22.95       20.87      4.38 o
   3   6   8       22.30       29.12      4.76 o
   4   6   8        6.78        1.72      4.86 o
   5   6   8        3.31        3.19      5.34 o
   6   6   8       11.49        2.21      5.57 o
   7   6   8        9.66       18.79      6.20 o
   8   6   8       21.00       24.74      6.88 o
   9   6   8       15.57       17.10      7.46 o
  10   6   8        2.05       -5.69      7.27 o
 -15   7   8        5.62       21.93     11.13 o
 -14   7   8        7.62        4.05     10.29 o
 -13   7   8        7.32        6.63      9.52 o
 -12   7   8        6.45       15.43      8.33 o
 -11   7   8        1.60        6.73      8.38 o
 -10   7   8       23.13       31.07      8.15 o
  -9   7   8        8.49       11.01      7.40 o
  -8   7   8       19.97       16.62      6.96 o
  -7   7   8       10.29        8.64      6.47 o
  -6   7   8        5.06        5.47      6.95 o
  -5   7   8        0.74       -0.63      3.59 o
  -4   7   8       23.94       21.05      3.99 o
  -3   7   8      124.00      131.89      8.60 o
  -2   7   8        4.02        7.97      4.29 o
  -1   7   8        2.03        6.04      4.01 o
   0   7   8        2.79        0.79      4.15 o
   1   7   8        5.95        8.83      4.51 o
   2   7   8        2.43        5.68      6.31 o
   3   7   8       22.79       20.73      5.22 o
   4   7   8       11.42        7.87      5.37 o
   5   7   8       15.02        8.31      5.80 o
   6   7   8        6.49        6.06      6.04 o
   7   7   8        0.86       -0.91      8.13 o
   8   7   8        5.20       -3.16      7.01 o
 -12   8   8        2.22        4.79      9.36 o
 -11   8   8        3.99        4.35      8.50 o
 -10   8   8        0.94       -2.19      8.64 o
  -9   8   8       15.51       20.72      8.33 o
  -8   8   8        1.43       11.38      7.52 o
  -7   8   8        2.59        6.66      7.12 o
  -6   8   8       19.86       33.56      7.56 o
  -5   8   8        7.63        8.08      7.05 o
  -4   8   8        6.65        7.36      6.73 o
  -3   8   8        2.47       -3.37      6.94 o
  -2   8   8        8.84        8.89      7.40 o
  -1   8   8        6.57        0.49      7.68 o
   0   8   8        8.21       10.61      7.94 o
   1   8   8        3.03       -0.14      7.82 o
   2   8   8        9.80        9.12      8.52 o
   3   8   8        3.15        3.05      8.82 o
   4   8   8        0.00       -0.09      9.50 o
   5   8   8        2.11        4.96      9.59 o
  -6  -9   9        8.78        7.98      7.05 o
  -5  -9   9        0.70       -0.05      7.17 o
  -4  -9   9        5.67        6.63      5.55 o
  -3  -9   9        6.05        8.00      5.76 o
  -2  -9   9        1.69        1.65      7.01 o
 -12  -8   9        5.08       16.85     11.96 o
 -10  -8   9        1.09      -11.43     11.43 o
  -9  -8   9        8.76       -6.05     11.38 o
  -8  -8   9        5.84      -10.52     10.52 o
  -7  -8   9       14.95       12.09      5.30 o
  -6  -8   9        7.59       18.97      9.78 o
  -5  -8   9        9.15        4.44      5.25 o
  -4  -8   9       21.41       22.09      5.33 o
  -3  -8   9        9.02        8.72      5.08 o
  -2  -8   9        0.24       -2.91      4.99 o
  -1  -8   9        3.35       -1.40      5.91 o
   0  -8   9        6.08        3.91      4.09 o
   1  -8   9       19.86       24.36      5.41 o
   2  -8   9       17.76       10.97      7.89 o
   3  -8   9        0.12       -1.57     11.57 o
   4  -8   9        2.49       -0.74      7.45 o
 -15  -7   9        0.42      -11.52     11.52 o
 -14  -7   9        0.05       -3.82     10.99 o
 -13  -7   9        1.54       -4.25      7.74 o
 -12  -7   9        7.06       -5.58      6.94 o
 -11  -7   9        0.57        1.83      6.80 o
 -10  -7   9        8.54        8.90     11.39 o
  -9  -7   9        3.69       -1.56      9.38 o
  -8  -7   9        7.60        9.20      4.93 o
  -7  -7   9        1.14       -4.38      8.01 o
  -6  -7   9        0.80        1.21      7.77 o
  -5  -7   9        5.64       13.55      7.49 o
  -4  -7   9       19.25       24.53      4.77 o
  -3  -7   9       36.43       32.18      4.93 o
  -2  -7   9       11.53        7.86      4.35 o
  -1  -7   9        2.43        5.19      3.22 o
   0  -7   9        3.76       -3.03      3.94 o
   1  -7   9       43.13       45.92      4.89 o
   2  -7   9        2.57        3.67      3.61 o
   3  -7   9        1.94       -3.46      3.88 o
   4  -7   9        5.80        7.24      5.36 o
   5  -7   9        2.45        4.93      5.79 o
   6  -7   9        0.91       -7.26      7.26 o
   7  -7   9        9.66       12.77      6.49 o
 -17  -6   9       19.63       46.95     11.36 o
 -16  -6   9        9.42       12.67      5.86 o
 -15  -6   9        0.14       -2.44      5.05 o
 -14  -6   9        4.85        3.63      6.35 o
 -13  -6   9       22.15       32.84      5.14 o
 -12  -6   9        8.00        9.83      5.14 o
 -11  -6   9       14.05       23.93      5.20 o
 -10  -6   9        7.24        6.52      5.05 o
  -9  -6   9        6.58        7.50      3.53 o
  -8  -6   9        8.54        4.71      5.23 o
  -7  -6   9       32.56       35.47      5.33 o
  -6  -6   9        0.27        4.40      4.83 o
  -5  -6   9       21.00       25.93      4.96 o
  -4  -6   9       49.39       53.95      4.17 o
  -3  -6   9       13.29       17.49      3.37 o
  -2  -6   9       30.51       28.72      3.24 o
  -1  -6   9       46.79       55.68      5.20 o
   0  -6   9       10.36        6.27      2.65 o
   1  -6   9       39.33       39.26      3.58 o
   2  -6   9        9.12        8.06      3.34 o
   3  -6   9       15.61       16.51      3.52 o
   4  -6   9       21.53       26.53      7.74 o
   5  -6   9        7.46       15.44      5.19 o
   6  -6   9        3.24       -1.94      5.43 o
   7  -6   9        7.38       10.24      5.94 o
   8  -6   9        2.52       -0.23      9.01 o
   9  -6   9        7.23       18.41      9.66 o
 -19  -5   9       26.02       46.18     12.31 o
 -18  -5   9       21.77       21.37     10.10 o
 -17  -5   9        6.10        9.58      7.01 o
 -16  -5   9       21.67       18.89      5.08 o
 -15  -5   9        6.09        6.81      4.19 o
 -14  -5   9        0.79        2.19      3.92 o
 -13  -5   9       14.38       19.29      4.15 o
 -12  -5   9       67.98       70.84      4.42 o
 -11  -5   9       55.91       41.05      4.72 o
 -10  -5   9       79.43       88.39      8.11 o
  -9  -5   9        5.22        7.25      3.15 o
  -8  -5   9       81.32       74.65      5.86 o
  -7  -5   9       34.78       35.08      4.72 o
  -6  -5   9       96.00       98.77      9.14 o
  -5  -5   9      343.46      340.50     18.51 o
  -4  -5   9       95.69      101.62      6.32 o
  -3  -5   9      319.32      311.56     10.71 o
  -2  -5   9       49.14       47.38      2.96 o
  -1  -5   9        2.75        1.33      2.01 o
   0  -5   9       26.60       31.17      2.39 o
   1  -5   9       39.92       40.26      3.20 o
   2  -5   9        7.88        3.36      2.86 o
   3  -5   9       85.66       96.17      4.86 o
   4  -5   9       11.49        4.12      4.30 o
   5  -5   9       15.38        7.62      4.47 o
   6  -5   9       10.15       22.19      5.18 o
   7  -5   9       10.00        8.71      8.59 o
   8  -5   9        6.95       -0.70      8.24 o
   9  -5   9        1.19       -5.94      9.29 o
  10  -5   9       15.73       19.23      9.68 o
  11  -5   9        2.79       -1.00      9.96 o
 -20  -4   9       26.82       48.37     11.89 o
 -19  -4   9        4.20        2.15      7.43 o
 -18  -4   9       51.33       56.60      7.69 o
 -17  -4   9        3.61       -4.99      4.99 o
 -16  -4   9       71.66       83.07      7.84 o
 -15  -4   9       29.65       25.95      4.51 o
 -14  -4   9        3.03       -0.58      4.03 o
 -13  -4   9       54.81       56.68      4.88 o
 -12  -4   9      123.04      123.62      6.35 o
 -11  -4   9      290.25      299.16     10.54 o
 -10  -4   9       33.45       27.58      3.61 o
  -9  -4   9      148.35      145.56      6.01 o
  -8  -4   9      108.25      101.50      4.87 o
  -7  -4   9      126.89      130.17      6.65 o
  -6  -4   9      220.56      237.35     10.81 o
  -5  -4   9      228.66      219.37      9.16 o
  -4  -4   9      157.46      150.21      6.55 o
  -3  -4   9       58.92       56.16      2.71 o
  -2  -4   9      160.51      163.10      5.84 o
  -1  -4   9       64.57       64.43      2.66 o
   0  -4   9       14.65       13.11      1.93 o
   1  -4   9        1.91        4.08      2.12 o
   2  -4   9       64.98       63.88      3.14 o
   3  -4   9       55.99       47.54      3.26 o
   4  -4   9      115.49      130.98      6.43 o
   5  -4   9       18.06        9.47      6.85 o
   6  -4   9       31.57       31.62      5.63 o
   7  -4   9       20.66       18.34      7.15 o
   8  -4   9       34.62       35.08      8.33 o
   9  -4   9       18.60       17.20      8.22 o
  10  -4   9       16.63       13.20      8.75 o
  11  -4   9        4.41       17.57      9.33 o
  12  -4   9        9.84       14.76     10.12 o
 -21  -3   9       14.52       22.69     11.36 o
 -20  -3   9        7.15        2.02     10.10 o
 -19  -3   9       12.64       14.78      9.64 o
 -18  -3   9       16.22       23.21      6.44 o
 -17  -3   9       16.83       15.16      6.04 o
 -16  -3   9       10.66       14.45      5.31 o
 -15  -3   9        6.46       12.76      3.76 o
 -14  -3   9       39.87       34.20      3.57 o
 -13  -3   9      158.44      169.28      8.15 o
 -12  -3   9       61.36       64.43      6.14 o
 -11  -3   9       85.35       80.59      4.85 o
 -10  -3   9       67.69       71.51      3.45 o
  -9  -3   9       94.88      110.89      4.93 o
  -8  -3   9      187.03      181.42      6.92 o
  -7  -3   9       20.71       20.10      2.20 o
  -6  -3   9      630.27      628.03     22.06 o
  -5  -3   9       51.92       57.15      3.59 o
  -4  -3   9      185.89      204.44      9.68 o
  -3  -3   9      190.20      199.43      6.72 o
  -2  -3   9       90.98       96.40      3.11 o
  -1  -3   9        0.65        2.32      1.42 o
   0  -3   9       60.68       60.04      2.23 o
   1  -3   9      121.64      121.42      4.56 o
   2  -3   9      225.71      205.26      6.79 o
   3  -3   9      596.50      596.10     17.66 o
   4  -3   9      302.57      298.29     11.26 o
   5  -3   9      124.68      131.94      5.76 o
   6  -3   9      133.40      137.34      7.61 o
   7  -3   9      266.26      265.23     11.55 o
   8  -3   9       31.79       27.75      5.12 o
   9  -3   9        3.52        0.36      5.57 o
  10  -3   9        4.64        8.31      6.12 o
  11  -3   9       28.00       44.36      9.36 o
  12  -3   9        3.59        8.66      9.50 o
  13  -3   9       18.81       26.19     10.59 o
 -21  -2   9        8.08        5.03      9.96 o
 -20  -2   9       19.89       21.29      7.23 o
 -19  -2   9        8.25        5.89      5.46 o
 -18  -2   9       16.37       13.59      5.19 o
 -17  -2   9        0.39       -3.98      4.56 o
 -16  -2   9        4.88        2.69      4.81 o
 -15  -2   9        7.56       12.06      3.89 o
 -14  -2   9       28.63       24.75      3.22 o
 -13  -2   9       48.82       51.39      3.49 o
 -12  -2   9       73.07       80.73      4.81 o
 -11  -2   9       14.34       16.70      2.99 o
 -10  -2   9      419.87      443.68     15.19 o
  -9  -2   9      176.64      182.71      5.85 o
  -8  -2   9      134.55      143.56      5.73 o
  -7  -2   9      481.53      494.26     19.73 o
  -6  -2   9      477.84      511.59     21.75 o
  -5  -2   9     1150.22     1216.46     62.22 o
  -4  -2   9       94.54       88.77      7.56 o
  -3  -2   9      531.69      526.83     20.40 o
  -2  -2   9       89.08       88.49      3.01 o
  -1  -2   9      544.81      603.00     17.27 o
   0  -2   9      272.35      298.51      8.48 o
   1  -2   9       68.39       67.70      2.70 o
   2  -2   9      834.34      885.20     27.64 o
   3  -2   9      241.09      214.36      7.68 o
   4  -2   9      114.79      121.10      6.10 o
   5  -2   9      486.79      472.03     19.49 o
   6  -2   9       26.62       17.18      4.95 o
   7  -2   9        3.56        0.23      4.84 o
   8  -2   9       46.34       39.71      6.17 o
   9  -2   9      120.69      132.49      9.32 o
  10  -2   9       12.43       12.18      6.65 o
  11  -2   9       37.39       43.77      7.82 o
  12  -2   9       60.56       72.24     12.67 o
  13  -2   9        3.43      -12.24     12.24 o
 -22  -1   9        0.01        6.03      7.83 o
 -21  -1   9       15.94       14.62      7.34 o
 -20  -1   9        6.84       -0.87      5.55 o
 -19  -1   9       26.72       26.82      5.32 o
 -18  -1   9       32.22       30.08      4.98 o
 -17  -1   9       47.84       49.11      5.09 o
 -16  -1   9        2.54       -2.29      3.74 o
 -15  -1   9       20.65       22.66      4.42 o
 -14  -1   9       11.36        8.36      3.47 o
 -13  -1   9      141.79      134.94      6.76 o
 -12  -1   9      338.38      315.45     13.46 o
 -11  -1   9       18.12       20.68      4.96 o
 -10  -1   9      361.97      351.61     13.07 o
  -9  -1   9      133.73      129.24      5.56 o
  -8  -1   9      208.79      225.49      9.62 o
  -7  -1   9      275.97      309.58     15.23 o
  -6  -1   9     1277.53     1344.01     52.19 o
  -5  -1   9      840.36      914.52     48.95 o
  -4  -1   9     3263.53     3491.55    136.91 o
  -3  -1   9      561.14      513.41     19.98 o
  -2  -1   9      916.71     1000.70     30.61 o
  -1  -1   9     1028.81     1028.70     33.58 o
   0  -1   9      452.55      485.41     18.18 o
   1  -1   9      110.47      116.24      4.23 o
   2  -1   9      365.73      384.66     13.31 o
   3  -1   9     1420.43     1373.95     55.55 o
   4  -1   9      434.99      432.30     16.52 o
   5  -1   9       32.08       42.90      4.94 o
   6  -1   9       40.65       41.90      5.14 o
   7  -1   9      391.75      377.75     20.87 o
   8  -1   9       51.46       49.11      6.07 o
   9  -1   9       46.35       44.77      6.66 o
  10  -1   9       40.03       39.46      7.01 o
  11  -1   9       92.02       98.79      9.41 o
  12  -1   9        6.49        4.38      7.75 o
  13  -1   9       20.77       28.60      8.69 o
  14  -1   9       11.29        5.11     10.74 o
 -22   0   9        6.22        6.38     11.54 o
 -21   0   9        2.78        4.84     12.13 o
 -20   0   9        4.06        5.36      7.16 o
 -19   0   9        4.01       -3.98      6.55 o
 -18   0   9       59.17       58.81     16.29 o
 -17   0   9        0.28        1.87      5.72 o
 -16   0   9       43.82       43.42      6.08 o
 -15   0   9       42.71       38.20      5.70 o
 -14   0   9       27.10       25.41      6.01 o
 -13   0   9      123.08      132.23      8.71 o
 -12   0   9       12.94        9.26      8.29 o
 -11   0   9      199.92      177.15     10.40 o
 -10   0   9       27.82       29.74      2.69 o
  -9   0   9      232.81      251.98     10.94 o
  -8   0   9       10.01        9.33      2.13 o
  -7   0   9       15.61       21.56      4.47 o
  -6   0   9       39.28       36.53      2.36 o
  -5   0   9      774.19      778.94     41.16 o
  -4   0   9      245.44      268.51     14.91 o
  -3   0   9       70.01       83.85      4.05 o
  -2   0   9       47.09       49.89      4.11 o
  -1   0   9     1890.13     1926.79    100.96 o
   0   0   9      319.10      338.75     14.41 o
   1   0   9        9.19       11.59      3.39 o
   2   0   9       30.00       26.91      3.81 o
   3   0   9     1520.16     1647.22     86.60 o
   4   0   9        6.65        4.60      3.74 o
   5   0   9      265.71      270.80     15.87 o
   6   0   9      224.93      220.55     13.65 o
   7   0   9       36.24       36.99      7.77 o
   8   0   9      266.43      262.51     16.46 o
   9   0   9       49.71       58.14      8.02 o
  10   0   9       65.00       68.58      8.00 o
  11   0   9       51.40       51.72     15.98 o
  12   0   9        8.26        1.90      7.73 o
  13   0   9       19.30       34.53      8.51 o
  14   0   9        5.18       -1.11      8.62 o
 -22   1   9        0.04        9.08     11.64 o
 -21   1   9       16.51        2.79     10.89 o
 -20   1   9        4.37        1.41      6.47 o
 -19   1   9       26.76       16.22      8.88 o
 -18   1   9       29.41       25.61      6.30 o
 -17   1   9       45.72       55.07     10.21 o
 -16   1   9        4.46        1.60      5.18 o
 -15   1   9       22.15       21.83      4.91 o
 -14   1   9       17.76       11.79      4.42 o
 -13   1   9      136.21      125.42      8.48 o
 -12   1   9      329.40      321.04     16.95 o
 -11   1   9       28.21       29.26      3.83 o
 -10   1   9      387.69      372.43     19.75 o
  -9   1   9       88.26       81.54      6.75 o
  -8   1   9      189.31      209.28     12.58 o
  -7   1   9      374.99      415.92     15.26 o
  -6   1   9     1148.12     1174.09     66.98 o
  -5   1   9      875.21      943.07     48.97 o
  -4   1   9     3177.24     3432.77    181.09 o
  -3   1   9      525.84      467.21     26.42 o
  -2   1   9     1069.92     1117.42     54.40 o
  -1   1   9      989.35      983.99     41.80 o
   0   1   9      563.59      605.22     22.67 o
   1   1   9       70.90       75.97      4.64 o
   2   1   9      377.05      387.15     21.20 o
   3   1   9     1521.62     1432.26     73.52 o
   4   1   9      359.56      344.84     21.77 o
   5   1   9       25.24       26.31      5.15 o
   6   1   9       26.61       31.31      5.60 o
   7   1   9      372.21      354.97     21.06 o
   8   1   9       37.32       33.85      5.94 o
   9   1   9       43.81       37.56      8.57 o
  10   1   9       22.93       19.57      7.30 o
  11   1   9       85.45       75.24      9.30 o
  12   1   9        7.48        9.70      7.95 o
  13   1   9       14.66       11.40      8.11 o
  14   1   9       13.23        2.84      9.01 o
 -21   2   9        5.97       12.92     12.66 o
 -20   2   9       22.70        1.58     11.87 o
 -19   2   9       10.88       14.66      9.92 o
 -18   2   9       21.72       16.96      5.94 o
 -17   2   9        0.88       -5.57      5.57 o
 -16   2   9        5.10        9.17      5.19 o
 -15   2   9       13.51       12.47      7.48 o
 -14   2   9       21.01       20.72      4.67 o
 -13   2   9       60.58       63.31      5.28 o
 -12   2   9       90.22       85.63      9.50 o
 -11   2   9       33.22       34.90      5.43 o
 -10   2   9      431.71      445.12     24.03 o
  -9   2   9      142.00      135.48     10.22 o
  -8   2   9      115.06      106.13      8.16 o
  -7   2   9      434.59      438.16     25.31 o
  -6   2   9      496.55      536.09     21.68 o
  -5   2   9     1121.35     1151.19     62.25 o
  -4   2   9       55.64       54.05      4.56 o
  -3   2   9      487.68      469.15     26.89 o
  -2   2   9       88.65       93.57      6.20 o
  -1   2   9      673.66      729.42     33.67 o
   0   2   9      295.98      310.29     16.70 o
   1   2   9       47.74       47.54      4.85 o
   2   2   9      991.65     1038.73     49.24 o
   3   2   9      195.60      181.91     12.26 o
   4   2   9      113.52      107.02      7.78 o
   5   2   9      503.02      466.47     25.82 o
   6   2   9       20.28       15.70      4.95 o
   7   2   9        3.66        3.46      5.53 o
   8   2   9       30.78       25.95     11.14 o
   9   2   9      120.15      110.61     11.63 o
  10   2   9       14.57       16.70      6.40 o
  11   2   9       33.72       40.33      7.80 o
  12   2   9       65.87       77.26      9.33 o
  13   2   9        1.92       -2.61      7.51 o
 -21   3   9       11.78       10.64     12.85 o
 -20   3   9       10.14        4.33     10.87 o
 -19   3   9        9.09        5.49     11.29 o
 -18   3   9       19.18        7.15      9.64 o
 -17   3   9       13.64       19.76     10.29 o
 -16   3   9       17.99       25.76      6.60 o
 -15   3   9        8.51        9.85      4.87 o
 -14   3   9       28.30       17.53      4.71 o
 -13   3   9      181.25      192.78     10.70 o
 -12   3   9       52.48       57.00      8.12 o
 -11   3   9       84.78       97.27      9.19 o
 -10   3   9       52.94       52.78      5.32 o
  -9   3   9      119.03      129.25      7.99 o
  -8   3   9      175.09      154.41     10.54 o
  -7   3   9       17.29       17.83      3.26 o
  -6   3   9      605.29      606.96     33.10 o
  -5   3   9       61.43       68.61      4.89 o
  -4   3   9      220.00      241.29     12.55 o
  -3   3   9      230.80      233.59     12.05 o
  -2   3   9       59.92       62.85      5.81 o
  -1   3   9        2.93        5.34      2.98 o
   0   3   9       41.84       29.05      4.53 o
   1   3   9      143.45      129.94      8.42 o
   2   3   9      231.94      210.14     12.33 o
   3   3   9      550.22      546.49     31.49 o
   4   3   9      341.73      327.19     17.78 o
   5   3   9      119.23      120.80      8.93 o
   6   3   9      165.99      171.68     11.11 o
   7   3   9      224.61      202.26     25.37 o
   8   3   9       38.18       35.06      6.61 o
   9   3   9        2.02        6.01      6.28 o
  10   3   9        8.48        6.70      7.21 o
  11   3   9       23.96       18.79      8.07 o
  12   3   9        2.64       11.00     13.76 o
  13   3   9       22.75       13.43      8.90 o
 -20   4   9       26.30       24.02     13.43 o
 -19   4   9        6.43        3.54     11.34 o
 -18   4   9       47.54       47.37     12.66 o
 -17   4   9        3.19       -6.59     10.40 o
 -16   4   9       76.10       78.02     12.64 o
 -15   4   9       20.29       18.48      9.05 o
 -14   4   9        4.14        3.89      8.31 o
 -13   4   9       49.33       39.13      5.04 o
 -12   4   9      124.17      105.60     11.92 o
 -11   4   9      274.22      261.95     23.49 o
 -10   4   9       20.99       19.88      4.25 o
  -9   4   9      137.53      130.59      9.32 o
  -8   4   9       73.89       59.15      5.80 o
  -7   4   9      156.70      141.53      8.83 o
  -6   4   9      253.65      256.80     13.98 o
  -5   4   9      186.19      180.65     11.79 o
  -4   4   9      116.73      110.36      8.25 o
  -3   4   9       70.25       66.21      4.89 o
  -2   4   9      211.17      209.48     10.67 o
  -1   4   9       48.04       39.98      4.86 o
   0   4   9       16.71       14.12      3.70 o
   1   4   9        0.18       -1.25      3.63 o
   2   4   9       40.71       33.70      5.08 o
   3   4   9       64.75       59.26      5.58 o
   4   4   9      110.39      121.48      8.81 o
   5   4   9       24.26       27.25      7.27 o
   6   4   9       38.75       29.11      6.94 o
   7   4   9       21.02        3.68      5.95 o
   8   4   9       43.51       50.84      7.29 o
   9   4   9       11.95        7.04      7.02 o
  10   4   9       16.11        8.38      8.93 o
  11   4   9        2.44        4.35      8.02 o
  12   4   9       12.25       11.16      9.48 o
 -19   5   9       25.12       27.79     12.57 o
 -18   5   9       18.72       27.28     12.22 o
 -17   5   9        7.14       17.39     10.75 o
 -16   5   9       16.46       18.92     10.57 o
 -15   5   9        5.62       -8.91      8.91 o
 -14   5   9        2.45        5.28      8.82 o
 -13   5   9       15.52       20.18      8.10 o
 -12   5   9       67.58       59.68      9.96 o
 -11   5   9       42.44       30.91      7.59 o
 -10   5   9       76.29       79.51     10.06 o
  -9   5   9        8.27       14.19      4.13 o
  -8   5   9       68.79       55.92      8.40 o
  -7   5   9       33.41       33.66      4.25 o
  -6   5   9      122.83      118.02      8.00 o
  -5   5   9      373.67      381.24     19.99 o
  -4   5   9       83.01       84.95      6.49 o
  -3   5   9      324.44      321.80     17.65 o
  -2   5   9       45.59       50.45      6.12 o
  -1   5   9        2.26        4.21      3.76 o
   0   5   9       23.00       27.92      4.43 o
   1   5   9       28.66       24.82      4.61 o
   2   5   9       10.01        4.82      4.12 o
   3   5   9       76.45       80.58      7.09 o
   4   5   9       14.71       17.42      5.04 o
   5   5   9       13.74       15.94      5.51 o
   6   5   9        8.91       26.12      6.20 o
   7   5   9       11.97       12.11      6.19 o
   8   5   9        4.82        6.67     13.02 o
   9   5   9        0.75        0.24      6.98 o
  10   5   9       14.13       16.88     10.64 o
  11   5   9        2.01        4.53      8.33 o
 -17   6   9       21.24       22.76     12.66 o
 -16   6   9        8.06        6.19     11.52 o
 -15   6   9        0.06        0.28      9.89 o
 -14   6   9        3.86        1.72      8.84 o
 -13   6   9       26.12       39.27      9.99 o
 -12   6   9       10.44       12.27      7.96 o
 -11   6   9       14.71       19.90      8.15 o
 -10   6   9        5.73        0.09      7.15 o
  -9   6   9       10.09       21.76      6.68 o
  -8   6   9       14.18       19.56      4.37 o
  -7   6   9       36.09       34.29      4.59 o
  -6   6   9        0.13        2.58      4.96 o
  -5   6   9       27.72       26.17      4.19 o
  -4   6   9       46.50       45.96      4.92 o
  -3   6   9       10.26        9.79      4.39 o
  -2   6   9       32.18       35.94      4.57 o
  -1   6   9       49.09       52.98      5.27 o
   0   6   9       11.57       12.70      4.42 o
   1   6   9       37.62       30.42      4.89 o
   2   6   9       11.09       16.11      8.84 o
   3   6   9       18.34        9.42      6.52 o
   4   6   9       21.60       32.33      6.52 o
   5   6   9        4.75        3.79      5.58 o
   6   6   9        5.04        7.45      6.30 o
   7   6   9        7.29        2.54      6.81 o
   8   6   9        3.04       -6.72      6.72 o
   9   6   9        9.55        3.90      8.73 o
 -15   7   9        0.14       -9.78     10.10 o
 -14   7   9        0.22      -10.19     10.19 o
 -13   7   9        2.77       -3.05      9.40 o
 -12   7   9        4.99        3.96      9.12 o
 -11   7   9        1.08       -8.29      8.29 o
 -10   7   9        6.45       -0.84      7.66 o
  -9   7   9        4.06       -6.80      7.12 o
  -8   7   9        8.60        4.07      7.03 o
  -7   7   9        2.08        3.59     12.81 o
  -6   7   9        1.84       -0.86      4.10 o
  -5   7   9        7.21        8.51      4.21 o
  -4   7   9       18.04       25.04      6.78 o
  -3   7   9       32.72       41.89      4.91 o
  -2   7   9       11.16       14.98      4.49 o
  -1   7   9        2.74       -0.23      4.56 o
   0   7   9        4.48        5.85      4.63 o
   1   7   9       42.53       53.36      5.89 o
   2   7   9        2.45        4.24      5.10 o
   3   7   9        2.56       -4.87     10.43 o
   4   7   9        5.90       -1.98      5.72 o
   5   7   9        2.37        0.86      6.00 o
   6   7   9        1.23       -3.18      6.48 o
   7   7   9        8.89        4.39      6.97 o
 -12   8   9        6.27       16.13      9.64 o
 -11   8   9       10.21       17.13      9.33 o
 -10   8   9        0.75        1.21      8.71 o
  -9   8   9        8.26       17.29      8.57 o
  -8   8   9        6.60        9.71      8.10 o
  -7   8   9       15.54       23.25      8.10 o
  -6   8   9        6.62       12.69      8.01 o
  -5   8   9        9.58       11.47      7.56 o
  -4   8   9       19.47       19.53      7.94 o
  -3   8   9        8.24       10.47      7.68 o
  -2   8   9        0.36        2.14      7.68 o
  -1   8   9        3.86       -0.07      8.08 o
   0   8   9        5.98       16.50      8.61 o
   1   8   9       19.69       34.01      9.22 o
   2   8   9       17.90       18.60      8.96 o
   3   8   9        0.19        3.93      9.15 o
   4   8   9        2.36        4.03     10.31 o
 -10  -8  10        5.11        6.38     10.87 o
  -9  -8  10        0.95        1.70     11.71 o
  -8  -8  10        3.87       -1.19     10.82 o
  -7  -8  10        7.29       -4.24      9.47 o
  -6  -8  10        0.26       10.56      5.52 o
  -5  -8  10       38.93       38.84      8.86 o
  -4  -8  10        6.82        3.88      5.22 o
  -3  -8  10        9.27       13.94      5.31 o
  -2  -8  10        1.82       -5.13      5.13 o
  -1  -8  10        4.40       -0.86      6.63 o
   0  -8  10        2.31       -4.85      5.76 o
   1  -8  10       23.73       27.24      5.26 o
   2  -8  10        2.44        5.64      4.93 o
   3  -8  10        0.84       15.32      7.68 o
 -15  -7  10        5.94       -6.12     11.10 o
 -14  -7  10        5.80        0.93     10.89 o
 -13  -7  10        0.61        3.22     24.31 o
 -12  -7  10       24.63       18.53      7.73 o
 -11  -7  10       18.84       21.98      7.15 o
 -10  -7  10        6.66       18.83      9.26 o
  -9  -7  10       14.33       15.83      9.78 o
  -8  -7  10       12.42       10.53      6.52 o
  -7  -7  10       27.08       25.25      6.02 o
  -6  -7  10       25.41       26.46      6.10 o
  -5  -7  10       23.69       25.63      5.23 o
  -4  -7  10       10.12       14.93      4.81 o
  -3  -7  10       33.76       35.44      5.82 o
  -2  -7  10        1.68        3.31      4.70 o
  -1  -7  10        4.60        0.95      3.39 o
   0  -7  10       25.15       25.32      4.45 o
   1  -7  10       34.78       29.36      4.68 o
   2  -7  10       11.57       10.57      4.69 o
   3  -7  10        1.73        6.03      7.31 o
   4  -7  10        0.07        6.33      7.56 o
   5  -7  10        0.78        7.98      7.98 o
   6  -7  10        3.99       12.96      8.98 o
 -17  -6  10       22.26       12.36     11.17 o
 -16  -6  10       19.67       22.60      8.57 o
 -15  -6  10        4.31        2.47      7.21 o
 -14  -6  10       10.07       15.46      7.18 o
 -13  -6  10       32.05       19.42      5.67 o
 -12  -6  10        6.03        1.36      5.20 o
 -11  -6  10       31.61       34.76      8.61 o
 -10  -6  10        7.19        8.83      4.89 o
  -9  -6  10       36.44       44.11     10.23 o
  -8  -6  10       32.10       32.86      5.46 o
  -7  -6  10        3.94        7.22      5.19 o
  -6  -6  10       57.29       53.03      5.58 o
  -5  -6  10      111.22      108.30      5.69 o
  -4  -6  10        0.53       -3.42      3.42 o
  -3  -6  10       13.61       16.13      4.17 o
  -2  -6  10       10.56       12.54      3.16 o
  -1  -6  10        2.94        0.49      3.03 o
   0  -6  10       18.45       24.39      6.40 o
   1  -6  10       29.09       25.19      3.53 o
   2  -6  10       39.51       45.20      4.05 o
   3  -6  10        0.87        6.81      4.88 o
   4  -6  10       32.26       23.81      5.32 o
   5  -6  10       11.37       15.26      5.64 o
   6  -6  10       48.66       59.87      9.78 o
   7  -6  10        0.58       -3.77      9.05 o
   8  -6  10        1.50       -4.79      9.71 o
 -19  -5  10       15.03       -7.89     11.13 o
 -18  -5  10       28.93        7.82     10.68 o
 -17  -5  10       16.40       17.42      7.36 o
 -16  -5  10        7.80       11.85      4.57 o
 -15  -5  10        2.49        4.32      4.12 o
 -14  -5  10        7.45       11.99      5.21 o
 -13  -5  10       17.09       12.98      4.94 o
 -12  -5  10       18.95       18.50      4.60 o
 -11  -5  10       14.52       16.59      4.22 o
 -10  -5  10       40.71       45.19      4.84 o
  -9  -5  10       55.64       67.39      5.10 o
  -8  -5  10       35.15       38.95      6.22 o
  -7  -5  10      149.65      144.28      8.97 o
  -6  -5  10       24.78       29.72      4.62 o
  -5  -5  10        8.97        0.84      3.95 o
  -4  -5  10       15.67       19.72      4.04 o
  -3  -5  10      264.77      270.07     11.61 o
  -2  -5  10       10.94       10.28      2.46 o
  -1  -5  10       54.19       44.66      2.68 o
   0  -5  10      132.38      129.21      5.36 o
   1  -5  10       67.99       68.59      3.99 o
   2  -5  10       14.81        7.48      3.80 o
   3  -5  10        5.57        4.72      5.77 o
   4  -5  10       29.05       33.04      5.05 o
   5  -5  10       39.13       43.43      5.50 o
   6  -5  10        2.90       -0.42      7.33 o
   7  -5  10        1.08       -8.12      8.45 o
   8  -5  10       11.40       20.65      8.87 o
   9  -5  10       21.15       28.86      9.43 o
  10  -5  10        1.32        2.00      9.40 o
 -20  -4  10        3.46      -10.71     10.71 o
 -19  -4  10        2.04        5.47      7.40 o
 -18  -4  10       19.46       20.07      7.44 o
 -17  -4  10       63.02       56.13      7.77 o
 -16  -4  10       13.32        7.48      6.05 o
 -15  -4  10        9.31        8.04      4.32 o
 -14  -4  10       30.04       29.40      5.64 o
 -13  -4  10       24.99       34.25     10.57 o
 -12  -4  10       48.09       43.97      5.66 o
 -11  -4  10        1.05        3.82      3.50 o
 -10  -4  10        0.49       -3.29      3.29 o
  -9  -4  10      145.89      142.73      7.42 o
  -8  -4  10        3.41        4.31      3.14 o
  -7  -4  10      336.76      336.38     14.24 o
  -6  -4  10       20.47       18.20      2.95 o
  -5  -4  10       14.34       16.68      4.22 o
  -4  -4  10      440.76      458.59     16.10 o
  -3  -4  10      140.45      134.96      4.70 o
  -2  -4  10       73.19       72.09      3.57 o
  -1  -4  10       24.10       31.65      2.17 o
   0  -4  10      220.39      215.24      6.93 o
   1  -4  10       52.06       53.74      3.09 o
   2  -4  10       29.00       28.36      3.25 o
   3  -4  10       95.69      103.16      5.51 o
   4  -4  10       55.19       51.13      4.27 o
   5  -4  10        3.28        8.22      4.02 o
   6  -4  10       52.73       59.87      8.10 o
   7  -4  10       19.39       23.09      7.59 o
   8  -4  10        9.32        8.47      7.80 o
   9  -4  10       21.95       17.62      8.40 o
  10  -4  10        8.64        6.33      8.84 o
  11  -4  10        3.92       -4.28      9.78 o
 -21  -3  10       46.43       47.16     11.38 o
 -20  -3  10        2.35       -5.47      9.43 o
 -19  -3  10       57.81       60.99      9.86 o
 -18  -3  10        4.23        6.70      6.52 o
 -17  -3  10       21.80       23.77      6.20 o
 -16  -3  10        8.37        9.40      5.70 o
 -15  -3  10       80.22       77.55      5.27 o
 -14  -3  10       76.38       78.36      5.41 o
 -13  -3  10       10.06       12.91      3.56 o
 -12  -3  10       21.99       30.44      3.89 o
 -11  -3  10       70.28       76.66      4.72 o
 -10  -3  10        0.23       -0.32      2.83 o
  -9  -3  10      144.13      151.19      7.40 o
  -8  -3  10       51.12       45.87      3.68 o
  -7  -3  10      184.78      188.11      7.52 o
  -6  -3  10      231.65      245.73     12.42 o
  -5  -3  10      111.22      119.53      6.10 o
  -4  -3  10       48.73       49.82      2.85 o
  -3  -3  10      133.06      144.50      5.02 o
  -2  -3  10      150.54      178.07      5.44 o
  -1  -3  10      350.45      351.81      9.82 o
   0  -3  10      164.45      169.41      5.11 o
   1  -3  10      343.70      345.07     10.58 o
   2  -3  10      176.14      159.30      5.43 o
   3  -3  10       77.26       80.82      4.05 o
   4  -3  10       62.98       60.48      3.96 o
   5  -3  10       23.55       28.72      3.94 o
   6  -3  10       13.17       12.79      3.95 o
   7  -3  10       11.09       15.15      5.17 o
   8  -3  10      106.96      108.91      8.51 o
   9  -3  10        7.76        3.86      5.87 o
  10  -3  10       23.95       29.00      8.59 o
  11  -3  10        7.20       -7.96      8.61 o
  12  -3  10        2.01       -1.21      9.40 o
 -21  -2  10        2.36        1.70      9.17 o
 -20  -2  10       10.62       -6.77      6.77 o
 -19  -2  10        5.19        7.76     10.67 o
 -18  -2  10       12.86       11.55      4.87 o
 -17  -2  10       19.70       24.84      4.75 o
 -16  -2  10       49.34       51.17      4.95 o
 -15  -2  10       75.66       78.82      6.59 o
 -14  -2  10       30.20       34.78      4.00 o
 -13  -2  10      194.39      192.19      8.86 o
 -12  -2  10      153.39      164.89      7.68 o
 -11  -2  10       15.99       20.46      3.03 o
 -10  -2  10       12.22        4.24      2.30 o
  -9  -2  10       24.31       20.14      2.95 o
  -8  -2  10      434.47      442.22     18.97 o
  -7  -2  10      469.40      492.80     20.00 o
  -6  -2  10       86.39       91.76      5.96 o
  -5  -2  10       60.54       57.68      5.97 o
  -4  -2  10      206.53      197.47      8.30 o
  -3  -2  10      400.35      425.05     17.21 o
  -2  -2  10       40.32       41.73      1.79 o
  -1  -2  10      362.73      361.34      9.80 o
   0  -2  10      194.39      185.38      5.57 o
   1  -2  10      131.73      136.49      4.71 o
   2  -2  10      327.52      314.63     10.88 o
   3  -2  10       10.71        8.49      3.10 o
   4  -2  10      168.51      165.47     10.79 o
   5  -2  10       17.15       12.86      4.66 o
   6  -2  10      180.36      187.33     11.78 o
   7  -2  10       43.00       43.22      6.64 o
   8  -2  10       15.81       14.89     10.24 o
   9  -2  10       48.22       53.85      7.56 o
  10  -2  10       23.99       23.11      7.31 o
  11  -2  10       22.18       12.02      7.42 o
  12  -2  10        0.23      -11.66     11.66 o
 -22  -1  10        1.28        7.12     16.15 o
 -21  -1  10       12.59       20.35      6.14 o
 -20  -1  10        1.64        5.10      8.83 o
 -19  -1  10        6.59       -1.41      5.02 o
 -18  -1  10        2.38        2.68      4.66 o
 -17  -1  10        7.69        6.67      4.15 o
 -16  -1  10       17.42       20.54      4.74 o
 -15  -1  10       20.96       20.13      5.05 o
 -14  -1  10       14.29       17.38      3.65 o
 -13  -1  10       37.81       41.37      5.28 o
 -12  -1  10      398.08      387.00     16.02 o
 -11  -1  10       13.33       17.43      2.74 o
 -10  -1  10       40.05       39.71      2.64 o
  -9  -1  10      329.34      328.67     15.27 o
  -8  -1  10      321.76      324.59     14.70 o
  -7  -1  10       94.90       99.81      4.93 o
  -6  -1  10       34.73       37.10      3.56 o
  -5  -1  10      159.14      170.55      7.58 o
  -4  -1  10       62.69       62.86      3.51 o
  -3  -1  10       63.99       68.38      3.77 o
  -2  -1  10      189.09      186.61      5.86 o
  -1  -1  10      334.52      343.51     12.69 o
   0  -1  10       44.96       43.55      2.81 o
   1  -1  10      679.79      688.35     23.06 o
   2  -1  10      213.37      220.77      8.71 o
   3  -1  10        9.51        8.77      3.96 o
   4  -1  10      119.33      112.45      7.88 o
   5  -1  10      324.82      315.82     16.75 o
   6  -1  10        3.26       -3.79      5.24 o
   7  -1  10       70.10       63.57      6.72 o
   8  -1  10       64.91       67.91      7.84 o
   9  -1  10       26.47       48.16      6.79 o
  10  -1  10       18.92       24.21      7.13 o
  11  -1  10       15.39        5.14      7.74 o
  12  -1  10       36.50       47.52     11.70 o
  13  -1  10        2.26        2.10      8.88 o
 -22   0  10        1.40        2.99     13.37 o
 -21   0  10        6.79       -2.08      5.58 o
 -20   0  10        8.67       11.43      7.21 o
 -19   0  10       49.77       61.52      7.71 o
 -18   0  10        3.05       11.44      7.66 o
 -17   0  10        7.90       -2.53      7.30 o
 -16   0  10        0.30       -2.42      8.74 o
 -15   0  10       31.68       31.69      5.25 o
 -14   0  10      378.59      352.95     19.05 o
 -13   0  10      241.52      230.56     10.29 o
 -12   0  10      155.84      139.14      6.79 o
 -11   0  10      211.62      215.08      9.69 o
 -10   0  10      345.80      365.03     15.53 o
  -9   0  10      957.10     1002.85     41.14 o
  -8   0  10      481.05      543.33     22.61 o
  -7   0  10      279.85      310.09     13.20 o
  -6   0  10      466.73      471.71     25.39 o
  -5   0  10        4.90        3.19      1.04 o
  -4   0  10       16.01       17.45      1.44 o
  -3   0  10        2.21        0.61      1.64 o
  -2   0  10       34.88       32.67      3.64 o
  -1   0  10       11.35       18.51      5.56 o
   0   0  10      891.36      920.67     38.28 o
   1   0  10       20.71       22.61      3.85 o
   2   0  10      474.33      464.76     25.27 o
   3   0  10      619.24      583.67     31.48 o
   4   0  10      256.69      259.73     15.22 o
   5   0  10      253.87      226.76     13.86 o
   6   0  10      327.98      320.65     18.77 o
   7   0  10       47.40       49.04      6.60 o
   8   0  10        7.58        6.70      5.59 o
   9   0  10       28.01       16.89      8.29 o
  10   0  10       52.62       54.03      8.25 o
  11   0  10        8.50        3.24      6.90 o
  12   0  10        4.84        1.89      7.73 o
  13   0  10       43.12       48.12      9.42 o
 -22   1  10        0.85        4.38     13.03 o
 -21   1  10       13.62       11.09      7.35 o
 -20   1  10        1.05        3.42      6.61 o
 -19   1  10        4.10        2.14      6.41 o
 -18   1  10        3.98        9.76      5.91 o
 -17   1  10        9.16        9.21      5.48 o
 -16   1  10       18.28       10.54      7.11 o
 -15   1  10       28.54       35.36      5.16 o
 -14   1  10       17.57       19.98      4.81 o
 -13   1  10       50.45       49.18      5.09 o
 -12   1  10      404.09      383.07     30.24 o
 -11   1  10       21.21       16.38      3.83 o
 -10   1  10       28.13       23.34      3.98 o
  -9   1  10      416.28      421.34     20.03 o
  -8   1  10      374.00      366.27     14.62 o
  -7   1  10       82.90       89.91      6.66 o
  -5   1  10      168.43      172.02     10.16 o
  -4   1  10       50.99       48.49      4.66 o
  -3   1  10       72.67       73.03      5.20 o
  -2   1  10      166.84      158.07     10.55 o
  -1   1  10      388.12      403.48     15.77 o
   0   1  10       45.03       52.74      3.13 o
   1   1  10      677.99      681.33     28.58 o
   2   1  10      145.77      138.19     11.27 o
   3   1  10       10.50        9.87      3.93 o
   5   1  10      276.06      260.93     16.78 o
   6   1  10        6.15        1.53      4.93 o
   7   1  10       63.23       47.69      6.76 o
   8   1  10       84.50      100.49      8.29 o
   9   1  10       20.16       30.33      7.38 o
  10   1  10       18.08       22.17     10.49 o
  11   1  10       32.71       27.43     13.92 o
  12   1  10       33.56       43.13     11.18 o
  13   1  10        2.26        8.74      9.17 o
 -21   2  10        2.18        0.09     12.66 o
 -20   2  10       10.79        2.07     11.43 o
 -19   2  10        3.92        2.42      6.21 o
 -18   2  10       13.01       14.06      7.66 o
 -17   2  10       26.23       29.77      8.76 o
 -16   2  10       41.14       49.31      6.11 o
 -15   2  10       67.87       69.60      6.78 o
 -14   2  10       30.08       27.54      4.73 o
 -13   2  10      189.77      177.97     11.06 o
 -12   2  10      133.80      132.65     14.04 o
 -11   2  10       30.88       32.84      4.53 o
 -10   2  10        3.68       -1.79      3.73 o
  -9   2  10       33.33       23.82      3.61 o
  -8   2  10      446.15      469.29     24.59 o
  -7   2  10      428.54      462.46     19.86 o
  -6   2  10       66.51       74.58      5.72 o
  -5   2  10       84.17       87.13     12.53 o
  -4   2  10      173.41      173.74     10.92 o
  -3   2  10      410.86      413.70     22.83 o
  -2   2  10       30.57       26.11      4.03 o
  -1   2  10      307.33      305.91     19.20 o
   0   2  10      191.02      186.15     11.23 o
   1   2  10      110.57      108.41      8.25 o
   2   2  10      296.73      268.54     17.16 o
   3   2  10        5.28        1.38      3.99 o
   4   2  10      162.83      155.75     10.57 o
   5   2  10       25.06       27.55      5.25 o
   6   2  10      158.44      153.44     11.26 o
   7   2  10       60.10       60.34      6.89 o
   8   2  10       15.65       11.53      6.33 o
   9   2  10       42.04       45.45      7.47 o
  10   2  10       20.16       14.69      7.25 o
  11   2  10       21.32       19.32      7.90 o
  12   2  10        0.20       -7.55      8.40 o
 -21   3  10       48.92       39.08     13.92 o
 -20   3  10        1.99        1.54     10.66 o
 -19   3  10       58.34       48.83     13.08 o
 -18   3  10        3.27        2.14     10.59 o
 -17   3  10       27.17       36.08     11.08 o
 -16   3  10        6.00        9.51      5.18 o
 -15   3  10       64.82       53.77      6.42 o
 -14   3  10       77.44       76.68      6.34 o
 -13   3  10       16.18       22.76      6.84 o
 -12   3  10       32.96       41.73      7.73 o
 -11   3  10       74.16       73.69      6.20 o
 -10   3  10        2.51        5.79      4.00 o
  -9   3  10      170.80      178.75     10.06 o
  -8   3  10       35.37       30.57      4.45 o
  -7   3  10      188.87      197.18     11.37 o
  -6   3  10      184.06      186.63     12.48 o
  -5   3  10      117.99      123.18      8.80 o
  -4   3  10       56.77       54.38      4.67 o
  -3   3  10      123.23      133.29      8.90 o
  -2   3  10      171.93      186.99     10.91 o
  -1   3  10      348.47      330.71     19.28 o
   0   3  10      146.38      139.78     10.17 o
   1   3  10      332.15      321.70     18.89 o
   2   3  10      151.44      126.65      9.55 o
   3   3  10       80.81       75.32      6.73 o
   4   3  10       94.52       81.32      7.22 o
   5   3  10       31.82       37.96      5.83 o
   6   3  10       12.71        7.99      5.79 o
   7   3  10       15.06       14.13      6.30 o
   8   3  10      118.91      115.19     20.75 o
   9   3  10        9.12        7.21     11.44 o
  10   3  10       24.15       27.65      7.30 o
  11   3  10        6.77        6.34     11.68 o
  12   3  10        5.36        4.38      8.14 o
 -20   4  10        3.60       13.31     12.73 o
 -19   4  10        1.88       -6.10     10.45 o
 -18   4  10       22.07       23.28     11.54 o
 -17   4  10       58.43       69.66     11.52 o
 -16   4  10       11.54       -8.45      9.36 o
 -15   4  10       13.27       11.31      9.08 o
 -14   4  10       25.85       25.39      5.00 o
 -13   4  10       24.37       17.85      8.01 o
 -12   4  10       36.68       42.34      8.24 o
 -11   4  10        5.15       11.66     12.52 o
 -10   4  10        0.44        0.60      7.49 o
  -9   4  10      153.59      152.39      9.98 o
  -8   4  10        9.13       16.85      3.97 o
  -7   4  10      324.34      328.91     18.66 o
  -6   4  10       13.45        5.75      3.76 o
  -5   4  10       12.82        7.16      3.71 o
  -4   4  10      469.19      480.79     25.26 o
  -3   4  10      112.73      109.11      8.00 o
  -2   4  10       88.00       83.36      5.88 o
  -1   4  10       14.03       15.74      4.57 o
   0   4  10      229.75      211.02     12.82 o
   1   4  10       44.11       42.64      7.86 o
   2   4  10       18.28       16.43      4.63 o
   3   4  10       97.11      102.60      8.98 o
   4   4  10       67.15       62.37      6.14 o
   5   4  10        4.25        3.23      5.59 o
   6   4  10       48.37       51.66      6.80 o
   7   4  10       18.83       29.89      7.58 o
   8   4  10        9.41       14.27      6.94 o
   9   4  10       25.52       21.51      8.38 o
  10   4  10        4.05        8.36      7.46 o
  11   4  10        2.99        8.35      8.51 o
 -19   5  10       11.93       23.25     11.41 o
 -18   5  10       33.83       56.77     12.55 o
 -17   5  10       18.39       12.94     11.54 o
 -16   5  10        6.36       10.43     10.03 o
 -15   5  10        1.73        7.84      9.59 o
 -14   5  10       11.17       28.12      9.22 o
 -13   5  10       17.47        9.47      8.33 o
 -12   5  10       22.67       22.53      7.80 o
 -11   5  10       17.11       19.55      7.40 o
 -10   5  10       44.21       47.33      9.66 o
  -9   5  10       62.22       71.19      6.08 o
  -8   5  10       48.49       52.80      5.11 o
  -7   5  10      147.94      135.23      9.57 o
  -6   5  10       14.88       14.77      4.09 o
  -5   5  10       10.32        7.84      3.78 o
  -4   5  10       10.02       10.90      4.09 o
  -3   5  10      283.89      298.08     16.15 o
  -2   5  10        4.73       -0.92      3.77 o
  -1   5  10       66.78       50.40     10.78 o
   0   5  10      141.70      139.45      9.49 o
   1   5  10       56.90       54.75      6.02 o
   2   5  10       18.65       11.51      5.25 o
   3   5  10        6.82        5.90      5.08 o
   4   5  10       34.33       38.93      6.11 o
   5   5  10       36.92       32.70      6.58 o
   6   5  10        2.53        3.20      6.40 o
   7   5  10        0.75        5.75      6.71 o
   8   5  10       16.24       10.95     16.46 o
   9   5  10       18.93       23.73      7.83 o
  10   5  10        1.01        6.51      8.12 o
 -17   6  10       24.52       19.46     12.01 o
 -16   6  10       22.56       25.04     11.36 o
 -15   6  10        5.28        8.98      9.87 o
 -14   6  10        8.10        6.98     10.15 o
 -13   6  10       32.49       48.39      9.40 o
 -12   6  10        3.52       -4.49      7.70 o
 -11   6  10       25.40       17.99      7.98 o
 -10   6  10        4.08        6.89      7.26 o
  -9   6  10       40.38       44.68      5.58 o
  -8   6  10       30.82       27.96      4.95 o
  -7   6  10        2.08        3.18      4.84 o
  -6   6  10       55.06       48.96      6.39 o
  -5   6  10       98.61       97.49      7.34 o
  -4   6  10        0.78        3.26      4.06 o
  -3   6  10       11.41       10.06      4.40 o
  -2   6  10       12.33        8.87      4.49 o
  -1   6  10        1.84       -3.73      4.30 o
   0   6  10       20.04       21.37      4.92 o
   1   6  10       29.54       30.35      5.36 o
   2   6  10       34.40       41.71      5.99 o
   3   6  10        1.02        2.15      8.58 o
   4   6  10       34.74       30.16      5.83 o
   5   6  10       12.08       18.38      6.18 o
   6   6  10       43.59       56.14      7.44 o
   7   6  10        0.63       -6.96      6.96 o
   8   6  10        1.46        9.38      7.89 o
 -15   7  10        5.29        5.91     11.43 o
 -14   7  10        5.68       12.87     10.43 o
 -13   7  10        1.31        9.71     10.06 o
 -12   7  10       25.55       29.91      9.59 o
 -11   7  10       19.43       29.72      9.08 o
 -10   7  10        5.32       -1.28      8.03 o
  -9   7  10       15.65       19.51      8.17 o
  -8   7  10       11.62       24.16      8.31 o
  -7   7  10       24.06       18.57      6.38 o
  -6   7  10       25.54       25.23      5.82 o
  -5   7  10       22.90       27.84      5.00 o
  -4   7  10        8.69        4.64      4.48 o
  -3   7  10       37.80       42.27      5.43 o
  -2   7  10        0.86       -2.82      4.72 o
  -1   7  10        5.88       -4.97      4.97 o
   0   7  10       23.09       24.00      5.34 o
   1   7  10       38.14       34.08      9.90 o
   2   7  10        9.97       14.13      5.70 o
   3   7  10        1.74       -5.86      5.86 o
   4   7  10        0.01       -6.13      6.13 o
   5   7  10        0.95       -0.88      6.42 o
   6   7  10        4.00        0.25      7.29 o
 -12   8  10        4.12       -0.30      9.82 o
 -11   8  10        0.48       12.15      9.24 o
 -10   8  10        4.89        5.54      8.73 o
  -9   8  10        1.43        9.43      8.94 o
  -8   8  10        4.75       -8.29      8.54 o
  -7   8  10        6.45        8.47      8.54 o
  -6   8  10        0.12       -2.51      8.10 o
  -5   8  10       38.39       46.30      9.15 o
  -4   8  10        7.92       14.69      8.15 o
  -3   8  10        9.80       20.16      8.45 o
  -2   8  10        2.24        7.31      8.03 o
  -1   8  10        4.42       -3.17      8.94 o
   0   8  10        2.59       -2.61      8.66 o
   1   8  10       22.81       20.81      9.50 o
   2   8  10        2.56        8.43      9.52 o
   3   8  10        1.04        4.35      9.89 o
  -9  -8  11        1.75       12.76     11.43 o
  -8  -8  11        6.07       12.62     10.10 o
  -7  -8  11       24.42       23.65      6.28 o
  -6  -8  11        4.79        5.13      5.82 o
  -5  -8  11        5.98       14.07      5.61 o
  -4  -8  11       10.71       -0.66      5.49 o
  -3  -8  11        3.10        2.23      7.38 o
  -2  -8  11        7.18       13.97      7.38 o
  -1  -8  11       11.30        5.77      7.10 o
   0  -8  11        3.78        1.38      6.47 o
   1  -8  11        3.80       13.90      7.75 o
 -15  -7  11        4.80        7.59     11.34 o
 -14  -7  11        1.37       -6.35     10.50 o
 -13  -7  11       15.95       15.31      7.46 o
 -12  -7  11        0.01       -1.55      7.09 o
 -11  -7  11        6.18       10.66      7.30 o
 -10  -7  11       14.31       15.93      6.60 o
  -9  -7  11        3.50        2.52      6.52 o
  -8  -7  11        1.86       -3.84      6.03 o
  -7  -7  11        1.83       -9.62     10.83 o
  -6  -7  11        8.17        2.98      5.32 o
  -5  -7  11        5.92        4.29      5.09 o
  -4  -7  11        8.58        6.34      4.97 o
  -3  -7  11        0.27       -4.83      4.83 o
  -2  -7  11        4.77       12.41      4.78 o
  -1  -7  11       10.26        9.27      5.24 o
   0  -7  11        1.72        7.49      4.57 o
   1  -7  11        3.45       12.94      7.05 o
   2  -7  11       15.09       18.41      7.01 o
   3  -7  11        8.77       25.14      8.10 o
   4  -7  11        5.30       21.30      8.31 o
 -17  -6  11       10.89        3.86     10.73 o
 -16  -6  11        5.41       -1.51     10.03 o
 -15  -6  11        3.26       -5.81      5.81 o
 -14  -6  11        1.06       -2.06      5.75 o
 -13  -6  11        7.63       11.13      5.27 o
 -12  -6  11       28.65       37.25      8.65 o
 -11  -6  11       54.41       56.64      6.05 o
 -10  -6  11        0.75       -2.64      5.93 o
  -9  -6  11        8.92       12.67      5.55 o
  -8  -6  11        8.95        0.28      5.43 o
  -7  -6  11       20.43       17.12      5.47 o
  -6  -6  11       25.01       31.51      5.50 o
  -5  -6  11        6.12        1.96      3.66 o
  -4  -6  11       16.86        7.75      3.75 o
  -3  -6  11       62.98       69.40      5.90 o
  -2  -6  11        9.07        6.69      3.30 o
  -1  -6  11       50.12       47.42      4.00 o
   0  -6  11       15.99       14.22      4.31 o
   1  -6  11       49.54       40.06      7.01 o
   2  -6  11       43.05       42.64      7.42 o
   3  -6  11        3.56       14.62      6.91 o
   4  -6  11        0.62        8.36      7.24 o
 -19  -5  11       13.98        7.77      9.68 o
 -18  -5  11        4.67       -1.14      9.92 o
 -17  -5  11       24.65       22.78      6.02 o
 -16  -5  11        4.33       10.38      5.56 o
 -15  -5  11       72.56       81.14      6.76 o
 -14  -5  11       12.27        3.73      4.94 o
 -13  -5  11        8.61        3.91      4.52 o
 -12  -5  11        1.36        7.69      4.43 o
 -11  -5  11        4.82        6.56      4.21 o
 -10  -5  11      190.57      189.66      9.66 o
  -9  -5  11       25.98       16.22      4.07 o
  -8  -5  11       35.35       28.06      5.28 o
  -7  -5  11       23.40       28.86      5.09 o
  -6  -5  11       32.07       29.24      4.71 o
  -5  -5  11       26.53       32.54      4.08 o
  -4  -5  11       97.37       91.27      5.06 o
  -3  -5  11       66.59       59.13      4.32 o
  -2  -5  11       53.85       58.82      3.37 o
  -1  -5  11       43.57       46.29      2.76 o
   0  -5  11        2.75        1.57      2.95 o
   1  -5  11       52.72       74.80      8.55 o
   2  -5  11       20.88       25.39      4.62 o
   3  -5  11       28.16       25.29      4.81 o
   4  -5  11        9.20        0.66      4.89 o
   5  -5  11       22.77       26.35      7.96 o
   6  -5  11        6.44        5.45      8.10 o
   7  -5  11        8.41       -7.42      7.96 o
   8  -5  11       14.17       10.89      9.50 o
 -20  -4  11       20.65       26.81     10.64 o
 -19  -4  11        7.77       11.58      7.21 o
 -18  -4  11        4.41        1.95      6.66 o
 -17  -4  11        2.47        0.78      8.33 o
 -16  -4  11       10.77       15.97      6.22 o
 -15  -4  11       39.46       45.33      6.63 o
 -14  -4  11       38.84       33.83      6.08 o
 -13  -4  11        0.04        7.70      5.07 o
 -12  -4  11       50.98       52.11      9.21 o
 -11  -4  11      257.77      245.69     13.42 o
 -10  -4  11       62.67       51.51      4.36 o
  -9  -4  11        8.61        6.29      3.44 o
  -8  -4  11      266.20      266.03     12.34 o
  -7  -4  11      159.58      168.93      8.39 o
  -6  -4  11        7.50        4.02      3.13 o
  -5  -4  11       41.82       44.04      3.08 o
  -4  -4  11       28.61       28.33      2.78 o
  -3  -4  11      194.80      211.19      8.02 o
  -2  -4  11       70.76       74.72      3.64 o
  -1  -4  11       84.87       97.90      3.67 o
   0  -4  11       21.31       21.71      2.22 o
   1  -4  11      107.06      104.35      5.84 o
   2  -4  11       98.35       99.99      7.26 o
   3  -4  11      144.59      141.60      8.53 o
   4  -4  11       43.88       39.50      6.54 o
   5  -4  11       10.71        5.42      6.14 o
   6  -4  11       17.22       21.16      7.52 o
   7  -4  11       14.17       30.28      8.24 o
   8  -4  11        4.21       -1.00      7.68 o
   9  -4  11       12.89       14.59      9.10 o
  10  -4  11        8.86        6.49      8.96 o
 -21  -3  11        8.54       14.85     10.08 o
 -20  -3  11        9.88       14.82      9.22 o
 -19  -3  11       10.64        7.40      6.92 o
 -18  -3  11       37.11       44.75      7.08 o
 -17  -3  11        5.32       -6.02      8.82 o
 -16  -3  11       11.32        8.19     11.45 o
 -15  -3  11       52.64       52.52      6.19 o
 -14  -3  11       37.76       40.92      4.47 o
 -13  -3  11      120.53      112.90      6.24 o
 -12  -3  11       73.71       61.77      4.47 o
 -11  -3  11      132.23      138.28      7.08 o
 -10  -3  11       60.23       56.33      3.60 o
  -9  -3  11       34.84       33.22      2.83 o
  -8  -3  11      445.18      432.91     15.44 o
  -7  -3  11       66.80       79.30      4.86 o
  -6  -3  11       96.59       93.28      6.14 o
  -5  -3  11       51.57       58.60      3.40 o
  -4  -3  11       93.91       89.69      4.15 o
  -3  -3  11       26.42       21.39      2.11 o
  -2  -3  11      164.28      175.17      5.29 o
  -1  -3  11        2.60        0.84      1.60 o
   0  -3  11       55.32       55.75      2.49 o
   1  -3  11       55.00       55.55      3.38 o
   2  -3  11      169.75      177.67      7.27 o
   3  -3  11       17.78       24.79      3.04 o
   4  -3  11        7.46       -2.79      3.47 o
   5  -3  11       47.32       46.70      4.60 o
   6  -3  11       31.54       38.92      5.44 o
   7  -3  11       14.22        9.21      5.38 o
   8  -3  11       28.33       32.20      9.17 o
   9  -3  11       17.91       15.80      6.36 o
  10  -3  11       14.57       15.76      8.57 o
  11  -3  11       17.42       17.85      9.82 o
 -21  -2  11        0.59       10.11      7.16 o
 -20  -2  11       31.75       40.53      7.29 o
 -19  -2  11        1.16       -1.62      5.10 o
 -18  -2  11        0.21       -1.16      4.71 o
 -17  -2  11       35.48       34.02      5.06 o
 -16  -2  11       16.18       11.73      4.30 o
 -15  -2  11      224.25      238.79     11.70 o
 -14  -2  11      192.34      196.47      9.44 o
 -13  -2  11       21.23       25.55      4.10 o
 -12  -2  11       42.85       44.14      3.99 o
 -11  -2  11      183.81      173.79      7.60 o
 -10  -2  11      405.12      387.50     14.22 o
  -9  -2  11       48.66       47.13      3.33 o
  -8  -2  11       81.31       90.81      4.97 o
  -7  -2  11      275.08      305.38     17.67 o
  -6  -2  11      125.58      121.74      8.47 o
  -5  -2  11      114.02      111.89      5.30 o
  -4  -2  11       21.64       24.82      2.71 o
  -3  -2  11      577.99      622.57     26.27 o
  -2  -2  11      121.35      114.06      3.76 o
  -1  -2  11        4.55        2.23      1.68 o
   0  -2  11      315.13      306.89      9.52 o
   1  -2  11        3.53       -2.37      2.37 o
   2  -2  11       65.08       67.77      3.54 o
   3  -2  11        5.53        8.93      3.09 o
   4  -2  11      404.43      381.46     20.01 o
   5  -2  11       82.75       91.98      7.51 o
   6  -2  11       59.22       69.19      8.34 o
   7  -2  11       22.51       19.69      6.36 o
   8  -2  11       19.25       22.18      6.55 o
   9  -2  11        4.93        3.34     11.53 o
  10  -2  11       34.24       34.68      7.71 o
  11  -2  11       33.63       29.96     12.57 o
  12  -2  11        2.77        7.11      7.73 o
 -22  -1  11        5.21       -1.89      6.12 o
 -21  -1  11        7.48       11.22      5.63 o
 -20  -1  11        0.00       -5.22      5.22 o
 -19  -1  11       25.37       20.90      5.25 o
 -18  -1  11        3.00        3.59      4.51 o
 -17  -1  11       44.11       59.20      5.24 o
 -16  -1  11       26.47       27.44      5.08 o
 -15  -1  11       36.34       38.78      5.49 o
 -14  -1  11       92.72       96.79      5.78 o
 -13  -1  11      279.59      272.31     11.82 o
 -12  -1  11      132.22      132.62      6.14 o
 -11  -1  11       26.50       20.03      2.54 o
 -10  -1  11       77.30       76.48      4.22 o
  -9  -1  11      221.15      218.37      9.42 o
  -8  -1  11      233.18      241.35     10.30 o
  -7  -1  11      711.19      709.47     36.27 o
  -6  -1  11      406.60      440.34     17.75 o
  -5  -1  11       67.45       60.31      3.48 o
  -4  -1  11      214.43      237.82     10.43 o
  -3  -1  11      163.36      156.57      7.23 o
  -2  -1  11       35.07       33.64      1.91 o
  -1  -1  11      109.45      109.25      4.86 o
   0  -1  11      586.94      616.36     24.36 o
   1  -1  11      392.62      406.12     15.93 o
   2  -1  11      282.09      264.97     15.51 o
   3  -1  11       98.33       94.70      6.56 o
   4  -1  11      162.18      160.14     10.80 o
   5  -1  11       91.29       96.47     10.00 o
   6  -1  11       92.01       80.64      7.64 o
   7  -1  11        3.19        7.15      6.17 o
   8  -1  11       28.84       20.04      6.59 o
   9  -1  11       81.26       89.86      9.49 o
  10  -1  11       57.47       73.07      8.74 o
  11  -1  11        9.20       -0.76      7.68 o
  12  -1  11       30.54       22.74      8.66 o
 -22   0  11        0.86       -5.88      5.88 o
 -21   0  11        1.79        0.34      6.19 o
 -20   0  11        2.45        6.00      6.74 o
 -19   0  11        4.43        6.66      4.82 o
 -18   0  11        1.98        0.53      4.44 o
 -17   0  11       32.28       34.02      4.62 o
 -16   0  11       17.68       20.49      4.87 o
 -15   0  11        6.56        4.51      3.62 o
 -14   0  11        0.09       -1.20      2.95 o
 -13   0  11       55.67       58.75      4.06 o
 -12   0  11       17.59       19.61      3.13 o
 -11   0  11        8.12        6.91      2.37 o
 -10   0  11       38.45       37.66      4.35 o
  -9   0  11      257.89      263.18     11.43 o
  -8   0  11       23.63       30.02      2.39 o
  -7   0  11       15.36       19.71      3.68 o
  -6   0  11      103.95       92.10      6.41 o
  -5   0  11        1.87        3.29      1.49 o
  -4   0  11       13.12       14.60      6.27 o
  -3   0  11      163.52      172.80     10.66 o
  -2   0  11       77.13       75.09      5.75 o
  -1   0  11      451.96      418.54     22.89 o
   0   0  11       43.53       42.38      4.92 o
   1   0  11      243.38      279.71     16.17 o
   2   0  11       24.77       30.77      4.56 o
   3   0  11        6.37        3.51      4.30 o
   4   0  11      206.17      204.68     13.17 o
   5   0  11       11.37        5.70      5.36 o
   6   0  11      182.39      153.11     10.67 o
   7   0  11        2.51       -1.34     14.15 o
   8   0  11      126.79      142.86     10.88 o
   9   0  11        0.03       -3.70      6.77 o
  10   0  11        1.43        7.19      7.91 o
  11   0  11        7.89        6.46      8.28 o
  12   0  11        0.54       -1.32      8.95 o
 -22   1  11        5.90        8.68     12.89 o
 -21   1  11        9.09        8.87      7.75 o
 -20   1  11        0.04       -0.71      6.82 o
 -19   1  11       28.09       39.11      7.11 o
 -18   1  11        5.11        6.77      6.18 o
 -17   1  11       41.36       48.10      6.84 o
 -16   1  11       23.40       10.98      9.54 o
 -15   1  11       32.36       34.61      5.53 o
 -14   1  11       75.33       70.63      6.75 o
 -13   1  11      282.24      264.10     15.09 o
 -12   1  11      155.56      158.74      9.60 o
 -11   1  11       12.89        9.63      4.10 o
 -10   1  11       66.15       64.61      4.11 o
  -9   1  11      212.93      202.27      9.38 o
  -8   1  11      220.05      219.38     13.42 o
  -7   1  11      655.78      652.64     36.32 o
  -6   1  11      389.70      424.40     23.49 o
  -5   1  11       42.43       39.24      4.60 o
  -4   1  11      227.29      244.09     13.70 o
  -3   1  11      162.26      145.74      9.56 o
  -2   1  11       39.50       37.17      4.09 o
  -1   1  11       61.22       64.83      4.32 o
   0   1  11      551.29      585.98     25.24 o
   1   1  11      345.47      361.58     16.38 o
   2   1  11      288.14      267.87     15.59 o
   3   1  11       76.44       65.35      6.40 o
   4   1  11      158.71      158.65     11.28 o
   5   1  11       85.98       85.77      7.73 o
   6   1  11      106.92       94.70     10.93 o
   7   1  11        2.02        3.70      5.96 o
   8   1  11       23.01       19.90      6.41 o
   9   1  11       99.39      100.45     14.50 o
  10   1  11       45.12       53.95      9.16 o
  11   1  11        6.67       13.54      8.61 o
  12   1  11       36.45       42.86      9.22 o
 -21   2  11        0.32       -5.10     10.80 o
 -20   2  11       35.82       36.03     12.87 o
 -19   2  11        0.44       -6.54      6.54 o
 -18   2  11        0.64       -3.55      5.98 o
 -17   2  11       30.50       36.06     10.24 o
 -16   2  11       16.40       10.99      5.15 o
 -15   2  11      232.37      235.64     13.74 o
 -14   2  11      174.35      182.86     11.73 o
 -13   2  11       19.54       11.59      7.10 o
 -12   2  11       53.59       64.00      5.81 o
 -11   2  11      205.46      214.17     11.81 o
 -10   2  11      398.95      390.37     21.54 o
  -9   2  11       37.82       34.21      4.76 o
  -8   2  11       95.90      106.25     13.16 o
  -7   2  11      308.21      331.99     17.81 o
  -6   2  11      145.88      142.72      8.88 o
  -5   2  11       88.24       87.67      6.84 o
  -4   2  11       33.69       33.07      4.21 o
  -3   2  11      657.16      691.29     34.83 o
  -2   2  11      117.56      101.85      7.52 o
  -1   2  11        8.23        5.36      3.89 o
   0   2  11      307.62      295.64     17.03 o
   1   2  11        0.95       -0.10      4.38 o
   2   2  11       67.12       58.88      5.89 o
   3   2  11        1.82       -1.42      7.49 o
   4   2  11      362.19      323.30     24.16 o
   5   2  11      106.56      104.35      8.42 o
   6   2  11       64.68       65.34      7.62 o
   7   2  11       33.71       43.92      7.10 o
   8   2  11       10.77        7.83      7.14 o
   9   2  11        5.08       -5.01      7.43 o
  10   2  11       43.79       43.52      8.31 o
  11   2  11       23.60       23.27      8.83 o
  12   2  11        4.19       10.23      8.65 o
 -21   3  11        6.90       10.36     12.73 o
 -20   3  11        8.06       -2.58     12.20 o
 -19   3  11       13.21       26.28     11.96 o
 -18   3  11       34.94       46.67     12.22 o
 -17   3  11        3.74       -0.96      6.83 o
 -16   3  11        8.62        2.27      5.47 o
 -15   3  11       55.08       60.46      6.29 o
 -14   3  11       34.86       37.07      5.22 o
 -13   3  11      110.36      104.21     11.45 o
 -12   3  11       61.79       52.33      6.06 o
 -11   3  11      131.15      129.95      9.17 o
 -10   3  11       50.09       51.59      5.32 o
  -9   3  11       40.51       32.44      4.67 o
  -8   3  11      424.88      403.44     23.19 o
  -7   3  11       84.85       91.84      6.33 o
  -6   3  11       91.24       80.21      6.35 o
  -5   3  11       77.65       84.19      5.67 o
  -4   3  11      103.49       96.71      6.49 o
  -3   3  11       34.52       31.91      4.01 o
  -2   3  11      147.70      149.84     10.68 o
  -1   3  11       13.16       18.81      4.22 o
   0   3  11       70.94       64.95      5.67 o
   1   3  11       67.87       62.06      9.11 o
   2   3  11      178.21      177.04     11.79 o
   3   3  11       21.45       23.58      5.28 o
   4   3  11        8.80        4.36      5.48 o
   5   3  11       39.79       41.78      6.74 o
   6   3  11       28.03       24.35      6.44 o
   7   3  11       13.77       12.75      6.45 o
   8   3  11       19.73       25.79     18.46 o
   9   3  11       16.33       14.50     13.41 o
  10   3  11       14.64       12.11      7.78 o
  11   3  11       20.31        9.59      8.78 o
 -20   4  11       18.43       24.49     13.34 o
 -19   4  11        8.15      -10.26     10.26 o
 -18   4  11        5.56        6.42     10.24 o
 -17   4  11        4.52       -9.66      9.96 o
 -16   4  11       15.44        9.26     10.01 o
 -15   4  11       35.96       36.57      9.96 o
 -14   4  11       39.51       39.15      9.33 o
 -13   4  11        1.05       -6.54      6.54 o
 -12   4  11       57.78       50.78      6.05 o
 -11   4  11      259.54      246.84     14.90 o
 -10   4  11       52.66       48.88      5.51 o
  -9   4  11        5.56       13.53      7.55 o
  -8   4  11      292.42      298.07     16.05 o
  -7   4  11      165.64      171.44     10.84 o
  -6   4  11        5.48        9.68      4.09 o
  -5   4  11       39.48       42.02      6.83 o
  -4   4  11       36.67       33.11      4.49 o
  -3   4  11      229.04      238.42     13.17 o
  -2   4  11       61.00       49.34      5.45 o
  -1   4  11       71.77       72.21      6.95 o
   0   4  11       10.78        9.50      4.49 o
   1   4  11      136.33      134.75      8.41 o
   2   4  11       88.93       75.01      7.29 o
   3   4  11      166.42      171.62     11.06 o
   4   4  11       30.24       31.82      8.16 o
   5   4  11        8.19        8.30      5.97 o
   6   4  11       15.49       20.05      6.70 o
   7   4  11        7.80        9.21      7.15 o
   8   4  11        4.41       -0.96      7.40 o
   9   4  11       12.63       10.24     12.08 o
  10   4  11       10.08       11.67      8.55 o
 -19   5  11       14.10       23.39     12.43 o
 -18   5  11        3.76        0.77     12.01 o
 -17   5  11       29.13       28.44     11.38 o
 -16   5  11        4.49       17.88     10.59 o
 -15   5  11       75.92       86.66     12.36 o
 -14   5  11        8.19       -8.84      8.84 o
 -13   5  11        5.99       13.10      8.22 o
 -12   5  11        3.07        5.54      7.73 o
 -11   5  11        2.83        2.41      4.88 o
 -10   5  11      195.74      197.06     12.58 o
  -9   5  11       19.42       13.38      4.68 o
  -8   5  11       28.50       28.07      6.95 o
  -7   5  11       25.07       18.93      4.62 o
  -6   5  11       23.93       24.34      4.60 o
  -5   5  11       17.42       14.17      4.38 o
  -4   5  11       85.24       83.62      6.84 o
  -3   5  11       74.62       67.42      5.92 o
  -2   5  11       43.13       42.47      5.46 o
  -1   5  11       33.13       31.86      5.29 o
   0   5  11        5.34        3.18      4.76 o
   1   5  11       50.78       50.61      6.20 o
   2   5  11       21.79       19.63      5.45 o
   3   5  11       21.51       27.47      5.92 o
   4   5  11       10.66        5.38      5.90 o
   5   5  11       20.64       22.43     10.25 o
   6   5  11        6.23       17.16      6.83 o
   7   5  11        9.52       16.07      7.20 o
   8   5  11       11.61       13.53     10.74 o
   9   5  11       10.48        4.06      8.24 o
 -17   6  11       10.96       17.95     11.87 o
 -16   6  11        6.06        4.19     10.54 o
 -15   6  11        1.98        5.89     10.10 o
 -14   6  11        1.49        1.58      9.12 o
 -13   6  11        9.54        4.61      8.89 o
 -12   6  11       32.82       24.51      9.24 o
 -11   6  11       52.26       64.68      9.75 o
 -10   6  11        2.09        4.44      4.91 o
  -9   6  11       11.12        3.70      4.80 o
  -8   6  11       12.67        9.40      4.86 o
  -7   6  11       22.41       27.83      5.95 o
  -6   6  11       24.30       33.80      5.10 o
  -5   6  11        3.95       -4.38      4.38 o
  -4   6  11       20.99       13.04      4.83 o
  -3   6  11       63.95       67.98      6.39 o
  -2   6  11       10.57       15.74      4.77 o
  -1   6  11       47.92       45.30      5.65 o
   0   6  11       16.08        8.41      6.88 o
   1   6  11       56.78       49.15      6.24 o
   2   6  11       40.96       42.82      6.44 o
   3   6  11        2.42        5.77      6.21 o
   4   6  11        0.27       -2.05      6.25 o
   5   6  11        4.58        9.71      6.67 o
   6   6  11       18.76       19.89      7.18 o
   7   6  11       15.15       21.70      7.53 o
 -15   7  11        3.94        2.09     10.64 o
 -14   7  11        0.73       -3.86     10.64 o
 -13   7  11       14.85        4.35      9.87 o
 -12   7  11        0.16        8.31      9.33 o
 -11   7  11        8.14        8.19      8.87 o
 -10   7  11       14.04        9.99      8.77 o
  -9   7  11        2.52        2.65      8.22 o
  -8   7  11        2.17        6.00      8.34 o
  -7   7  11        2.95        4.98     10.58 o
  -6   7  11        6.39        5.94      4.97 o
  -5   7  11        6.99        3.86      4.83 o
  -4   7  11        7.72        9.01      5.07 o
  -3   7  11        0.44       -4.93      4.93 o
  -2   7  11        3.66        2.64      5.21 o
  -1   7  11        8.43        9.88      5.50 o
   0   7  11        2.10       -5.55      5.55 o
   1   7  11        3.47        1.42      5.71 o
   2   7  11       16.97       12.96      6.18 o
   3   7  11        7.96        8.28      6.45 o
   4   7  11        4.92        4.63      6.89 o
   5   7  11        4.92       -5.07      6.86 o
 -11   8  11        8.20        4.21     10.12 o
 -10   8  11        4.56        1.84      9.36 o
  -9   8  11        1.73        2.28      8.87 o
  -8   8  11        6.93        6.49      9.17 o
  -7   8  11       24.40       23.25      9.54 o
  -6   8  11        4.86        4.47      8.22 o
  -5   8  11        5.30       17.60      8.91 o
  -4   8  11       11.55        7.56      8.45 o
  -3   8  11        3.00       11.45      9.24 o
  -2   8  11        6.75        1.96      9.43 o
  -1   8  11       11.31       -2.70      9.73 o
   0   8  11        3.41        3.65      9.61 o
   1   8  11        4.17        7.26      9.85 o
  -9  -8  12       12.10        1.70     11.75 o
  -8  -8  12       22.34       27.87      6.60 o
  -7  -8  12       24.76       16.56      8.45 o
  -6  -8  12        3.90       -2.63      8.79 o
  -5  -8  12        6.72        7.41      5.84 o
  -4  -8  12        1.30       11.17      7.40 o
  -3  -8  12        8.77       15.64      7.52 o
  -2  -8  12       31.49       39.45      8.33 o
  -1  -8  12       26.19       40.20      8.26 o
   0  -8  12        2.00       -0.67      7.54 o
 -14  -7  12        3.17        6.19     10.89 o
 -13  -7  12        5.54        8.63      9.80 o
 -12  -7  12       13.62       11.41      7.42 o
 -11  -7  12        6.50        6.62      7.10 o
 -10  -7  12       21.40       23.40      7.13 o
  -9  -7  12       21.28       19.80      6.48 o
  -8  -7  12       11.12       20.97      6.81 o
  -7  -7  12        6.93       10.49      4.54 o
  -6  -7  12       53.70       59.27      6.59 o
  -5  -7  12       36.09       33.86      7.94 o
  -4  -7  12        1.74       -2.63      4.99 o
  -3  -7  12        2.85       -6.40      6.40 o
  -2  -7  12        5.88       -2.61      7.01 o
  -1  -7  12       21.52       23.03      4.99 o
   0  -7  12       10.77       20.41      7.56 o
   1  -7  12       13.04       10.15      7.84 o
   2  -7  12        3.34        3.89      7.98 o
   3  -7  12        3.82        7.49      8.40 o
 -17  -6  12       37.70       41.50     11.43 o
 -16  -6  12        3.01        0.98      7.58 o
 -15  -6  12        0.75        0.17      5.87 o
 -14  -6  12        3.35        3.77      5.69 o
 -13  -6  12       19.02       23.28      5.82 o
 -12  -6  12       26.16       21.39      5.58 o
 -11  -6  12       48.99       51.23      7.55 o
 -10  -6  12        9.06        4.77      6.16 o
  -9  -6  12       15.10       15.03      6.02 o
  -8  -6  12        6.04        7.46      7.90 o
  -7  -6  12        0.34       -4.91      5.25 o
  -6  -6  12       23.42       29.12      4.28 o
  -5  -6  12       32.06       37.84      5.62 o
  -4  -6  12       19.08       31.08      4.17 o
  -3  -6  12        0.70        6.48      4.42 o
  -2  -6  12        2.48        1.46      4.21 o
  -1  -6  12       27.06       27.13      6.85 o
   0  -6  12        8.38       10.71      6.94 o
   1  -6  12       17.94       24.04      6.89 o
   2  -6  12        6.53        8.45      6.96 o
   3  -6  12        0.86        6.17      7.49 o
 -18  -5  12        9.39        1.92     11.80 o
 -17  -5  12        7.60        5.56      5.66 o
 -16  -5  12        2.41        4.17      5.41 o
 -15  -5  12        3.56        2.02      5.11 o
 -14  -5  12        3.94        4.10      4.80 o
 -13  -5  12       14.13        4.98      4.86 o
 -12  -5  12       16.21       11.99      4.59 o
 -11  -5  12        1.70        2.48      4.47 o
 -10  -5  12       14.00       10.79      4.23 o
  -9  -5  12        8.25       12.47      5.25 o
  -8  -5  12        5.70       -0.20      4.87 o
  -7  -5  12        9.75       11.92      7.25 o
  -6  -5  12        3.98        4.73      3.60 o
  -5  -5  12      101.43      111.94      5.70 o
  -4  -5  12       16.44       24.84      3.70 o
  -3  -5  12       78.02       85.44      5.18 o
  -2  -5  12       10.16        6.57      3.22 o
  -1  -5  12        7.76        5.97      3.77 o
   0  -5  12        1.61        4.24      6.05 o
   1  -5  12       28.04       42.83      6.94 o
   2  -5  12       11.05        8.26      6.61 o
 -20  -4  12       21.15       21.19      7.92 o
 -19  -4  12       13.03       13.69      7.24 o
 -18  -4  12        7.24        9.57      6.85 o
 -17  -4  12       17.09       17.93      6.42 o
 -16  -4  12        9.44        6.99      6.49 o
 -15  -4  12       15.53       22.24      7.17 o
 -14  -4  12        2.40        4.85      5.20 o
 -13  -4  12       10.67       19.76      5.18 o
 -12  -4  12      128.62      128.47      8.32 o
 -11  -4  12       61.21       64.43      6.42 o
 -10  -4  12       64.08       64.70      5.15 o
  -9  -4  12      207.34      224.54     10.65 o
  -8  -4  12       96.29       88.89      5.15 o
  -7  -4  12       11.08       10.73      3.30 o
  -6  -4  12       60.58       63.87      3.63 o
  -5  -4  12       44.84       44.18      4.69 o
  -4  -4  12       45.82       43.50      5.93 o
  -3  -4  12       51.64       55.44      3.83 o
  -2  -4  12       64.62       65.30      3.49 o
  -1  -4  12        6.49       11.33      2.48 o
   0  -4  12      124.43      124.18      7.73 o
   1  -4  12      100.66      110.59      6.89 o
   2  -4  12       94.73       90.37      5.95 o
   3  -4  12        7.92        6.54      5.87 o
   4  -4  12       20.59       17.88      6.77 o
   5  -4  12       14.49       24.60      7.19 o
   6  -4  12       16.17        7.94      7.47 o
   7  -4  12        3.37       -2.40      7.80 o
 -21  -3  12        7.60        7.42      7.66 o
 -20  -3  12        0.07       -2.96      7.14 o
 -19  -3  12        4.81        5.62      6.50 o
 -18  -3  12        4.91        3.89      6.64 o
 -17  -3  12        6.86        8.87      6.08 o
 -16  -3  12       77.20       79.37     10.80 o
 -15  -3  12       21.97       15.99      5.11 o
 -14  -3  12      152.16      151.99      8.39 o
 -13  -3  12       21.79       26.11      4.19 o
 -12  -3  12       74.56       71.96      5.07 o
 -11  -3  12      137.72      127.80      6.47 o
 -10  -3  12       64.05       65.20      3.81 o
  -9  -3  12      329.29      301.37     10.95 o
  -8  -3  12       59.58       59.43      4.38 o
  -7  -3  12       72.73       60.13      5.18 o
  -6  -3  12      295.45      304.27     11.27 o
  -5  -3  12       51.86       49.91      3.13 o
  -4  -3  12       44.75       43.45      2.91 o
  -3  -3  12      104.04      110.03      4.78 o
  -2  -3  12        1.54        3.68      1.99 o
  -1  -3  12       54.99       62.99      2.97 o
   0  -3  12       58.72       60.40      3.32 o
   1  -3  12       68.31       69.59      3.83 o
   2  -3  12       22.23       20.99      3.60 o
   3  -3  12      156.89      152.27      7.77 o
   4  -3  12        6.29        6.93      4.49 o
   5  -3  12       44.50       56.08      8.03 o
   6  -3  12       17.59       21.89      8.72 o
   7  -3  12        2.86       10.88      5.94 o
   8  -3  12        4.75       15.61      6.32 o
   9  -3  12        4.15        9.15      8.57 o
  10  -3  12        7.40        4.66      9.15 o
 -21  -2  12        7.53       14.18      7.52 o
 -20  -2  12        2.03       -0.74      6.67 o
 -19  -2  12       23.05       28.59      5.54 o
 -18  -2  12        2.28        5.06      5.74 o
 -17  -2  12       34.62       29.31      4.94 o
 -16  -2  12        9.32       14.79      4.50 o
 -15  -2  12       48.83       42.04      4.49 o
 -14  -2  12       58.79       65.19      4.95 o
 -13  -2  12      199.88      192.28      9.33 o
 -12  -2  12        7.85        3.10      2.81 o
 -11  -2  12        9.98       11.89      2.71 o
 -10  -2  12      155.64      136.05      6.00 o
  -9  -2  12       92.40       98.80      5.20 o
  -8  -2  12      138.30      127.62      8.04 o
  -7  -2  12      122.67      129.68      8.74 o
  -6  -2  12       15.97       14.69      2.67 o
  -5  -2  12       61.58       66.62      4.08 o
  -4  -2  12      361.16      372.64     15.57 o
  -3  -2  12      157.55      146.66      5.83 o
  -2  -2  12      103.82      105.98      3.55 o
  -1  -2  12       44.82       39.46      3.32 o
   0  -2  12       12.27       14.03      2.37 o
   1  -2  12      100.57      115.01      6.34 o
   2  -2  12      270.01      255.55     11.72 o
   3  -2  12        4.15        1.01      3.21 o
   4  -2  12       53.08       44.16      4.57 o
   5  -2  12        5.44        2.90      5.53 o
   6  -2  12       54.94       44.62      8.51 o
   7  -2  12       32.25       37.27      7.03 o
   8  -2  12       20.30       18.78      7.09 o
   9  -2  12       18.44       25.80      7.71 o
  10  -2  12        7.09        7.05      6.85 o
  11  -2  12       22.64       21.29      7.39 o
 -22  -1  12        1.30       -5.12      6.71 o
 -21  -1  12        4.29        1.92      5.60 o
 -20  -1  12        2.04       -0.58      5.26 o
 -19  -1  12        0.46       -4.97      4.97 o
 -18  -1  12       24.43       27.14      4.91 o
 -17  -1  12        0.47        0.73      4.17 o
 -16  -1  12       37.60       39.80      7.26 o
 -15  -1  12       86.97       84.89      5.45 o
 -14  -1  12        8.62        9.48      3.23 o
 -13  -1  12       10.03       12.97      3.74 o
 -12  -1  12       59.97       56.05      3.66 o
 -11  -1  12       53.08       51.11      4.77 o
 -10  -1  12       54.06       56.57      3.56 o
  -9  -1  12        6.26        2.27      2.38 o
  -8  -1  12      235.57      232.48     13.66 o
  -7  -1  12      122.62      125.14      7.84 o
  -6  -1  12      257.09      277.70     11.39 o
  -5  -1  12       64.96       68.09      4.14 o
  -4  -1  12      191.48      204.57      9.09 o
  -3  -1  12       37.88       41.64      3.60 o
  -2  -1  12       20.53       21.50      1.87 o
  -1  -1  12       86.82       90.40      4.18 o
   0  -1  12       42.47       40.18      4.63 o
   1  -1  12      170.92      181.78     11.93 o
   2  -1  12      122.66      109.11      9.30 o
   3  -1  12      100.69      107.01      8.81 o
   4  -1  12       43.74       50.82      6.18 o
   5  -1  12       11.71        9.91      5.44 o
   6  -1  12       34.82       35.79      6.34 o
   7  -1  12      117.26      125.76      9.64 o
   8  -1  12        8.98        7.07      7.09 o
   9  -1  12        4.46      -10.45     10.45 o
  10  -1  12       44.01       33.45      8.73 o
  11  -1  12        1.67       -6.66      8.39 o
 -22   0  12        3.65       13.74      6.74 o
 -21   0  12        7.72       10.00      6.49 o
 -20   0  12       10.59        9.47      5.02 o
 -19   0  12       25.58       23.70      5.18 o
 -18   0  12        2.74        3.41      4.38 o
 -17   0  12        0.37        1.54      4.01 o
 -16   0  12       11.13       20.04      3.95 o
 -15   0  12       15.06       10.56      3.43 o
 -14   0  12       56.10       57.74      4.34 o
 -13   0  12      356.02      345.26     12.91 o
 -12   0  12        2.40        3.12      2.67 o
 -11   0  12      505.19      534.76     22.48 o
 -10   0  12      231.36      253.97     11.21 o
  -9   0  12       30.16       32.38      2.67 o
  -8   0  12     1007.44      990.86     52.49 o
  -7   0  12      167.08      188.08     20.28 o
  -6   0  12      109.78      113.75      7.71 o
  -5   0  12      332.80      336.66     18.70 o
  -4   0  12       23.89       16.97      5.01 o
  -3   0  12      140.96      146.17      9.79 o
  -2   0  12     1054.69     1102.05     58.28 o
  -1   0  12      213.83      192.03      8.96 o
   0   0  12       24.47       23.91      4.73 o
   1   0  12        6.87       10.78      4.96 o
   2   0  12      499.63      498.37     27.49 o
   3   0  12       67.86       56.55      6.40 o
   4   0  12        0.68       -1.95      4.98 o
   5   0  12       78.76       76.96      7.49 o
   6   0  12       67.01       81.86      8.25 o
   7   0  12       12.36       14.01      6.80 o
   8   0  12       19.43       17.62      7.07 o
   9   0  12      157.01      170.98     12.75 o
  10   0  12        2.72       -0.53      8.28 o
  11   0  12       55.00       53.93      9.44 o
 -22   1  12        1.21       -5.59      8.18 o
 -21   1  12        4.11        1.32      7.64 o
 -20   1  12        1.40        4.22      7.04 o
 -19   1  12        0.39        4.08      6.34 o
 -18   1  12       22.60       28.35      8.97 o
 -17   1  12        1.19       -2.44      6.05 o
 -16   1  12       41.71       38.84      7.48 o
 -15   1  12       88.03       78.84      7.07 o
 -14   1  12        4.63        4.46      4.63 o
 -13   1  12        5.90        6.17      2.85 o
 -12   1  12       64.75       62.37      3.95 o
 -11   1  12       52.14       52.95      3.52 o
 -10   1  12       42.04       42.66      3.10 o
  -9   1  12        8.42        7.76      5.20 o
  -8   1  12      233.98      231.04     13.50 o
  -7   1  12      102.87       98.64      7.47 o
  -6   1  12      252.01      246.64     15.00 o
  -5   1  12       65.58       64.59      5.55 o
  -4   1  12      196.54      199.37     12.09 o
  -3   1  12       66.79       64.89      9.10 o
  -2   1  12       18.27        9.11      4.00 o
  -1   1  12      116.78      110.63      5.34 o
   0   1  12       16.58       18.08      4.63 o
   1   1  12      196.02      188.28     11.84 o
   2   1  12      138.25      124.68      8.43 o
   3   1  12      136.98      140.38      8.96 o
   4   1  12       66.39       69.10      6.47 o
   5   1  12       13.22        4.65      6.60 o
   6   1  12       45.80       36.94      8.80 o
   7   1  12       96.31      106.94      9.72 o
   8   1  12       10.62        7.06      7.11 o
   9   1  12        5.83        4.08      7.14 o
  10   1  12       45.56       35.75      9.12 o
  11   1  12        4.03       10.62      9.15 o
 -21   2  12        6.64       22.93     13.22 o
 -20   2  12        1.46       -4.06      6.79 o
 -19   2  12       22.61       20.49      6.64 o
 -18   2  12        1.29       -5.80      5.80 o
 -17   2  12       30.89       35.76      6.66 o
 -16   2  12       12.85       16.28      5.67 o
 -15   2  12       49.04       40.91      5.88 o
 -14   2  12       67.30       74.79      9.57 o
 -13   2  12      206.18      202.60     12.68 o
 -12   2  12        8.14        6.61      4.80 o
 -11   2  12        7.27        4.89      4.57 o
 -10   2  12      138.20      136.88      9.51 o
  -9   2  12       85.50       84.41      6.96 o
  -8   2  12      112.21      102.51      7.61 o
  -7   2  12      139.87      138.77      9.11 o
  -6   2  12        7.63        3.44      3.94 o
  -5   2  12       67.63       74.06      5.91 o
  -4   2  12      358.68      377.82     20.66 o
  -3   2  12      132.08      118.94      9.25 o
  -2   2  12       98.30       96.14      7.36 o
  -1   2  12       26.12       17.26      4.62 o
   0   2  12       13.39       10.18      4.31 o
   1   2  12      140.51      143.15      9.12 o
   2   2  12      264.83      260.28     15.70 o
   3   2  12        3.84        3.11      5.25 o
   4   2  12       58.26       68.15     10.36 o
   5   2  12       14.60        9.00      5.84 o
   6   2  12       55.72       56.20     18.14 o
   7   2  12       27.19       37.48      6.95 o
   8   2  12       22.53       29.48      8.03 o
   9   2  12       10.50       10.55      7.96 o
  10   2  12        6.75        7.24      8.12 o
  11   2  12       23.18       26.72      9.60 o
 -21   3  12        8.73        3.21     13.20 o
 -20   3  12        0.17      -11.66     11.66 o
 -19   3  12        5.98       -1.70     10.43 o
 -18   3  12        6.73       12.03     10.80 o
 -17   3  12        9.77       10.20      5.89 o
 -16   3  12       72.85       79.85      7.45 o
 -15   3  12       19.81       20.93      5.40 o
 -14   3  12      167.87      175.13     15.83 o
 -13   3  12       23.43       20.76      5.34 o
 -12   3  12       84.24       86.96      7.07 o
 -11   3  12      122.66      106.83      8.30 o
 -10   3  12       84.25       68.38      6.16 o
  -9   3  12      296.95      258.54     16.72 o
  -8   3  12       76.41       79.93      6.01 o
  -7   3  12       58.59       51.20      5.45 o
  -6   3  12      299.97      311.40     17.56 o
  -5   3  12       56.86       49.71      5.29 o
  -4   3  12       30.05       23.91      4.84 o
  -3   3  12      103.45       99.73      7.57 o
  -2   3  12        1.61        3.95      4.53 o
  -1   3  12       64.39       71.67      5.98 o
   0   3  12       38.88       31.15      5.67 o
   1   3  12       72.43       70.12      6.51 o
   2   3  12       25.81       21.34      5.48 o
   3   3  12      150.11      129.38      9.79 o
   4   3  12        5.73        5.77      6.42 o
   5   3  12       41.58       43.62      6.81 o
   6   3  12       13.57       13.47      6.88 o
   7   3  12        8.08       14.75      7.36 o
   8   3  12        3.60        8.20     10.22 o
   9   3  12        1.89        9.09      8.41 o
  10   3  12        4.05        3.27      8.23 o
 -20   4  12       23.82       34.75     13.17 o
 -19   4  12       11.58       -3.17     12.29 o
 -18   4  12        9.45       11.24     11.31 o
 -17   4  12       19.29       21.32      9.80 o
 -16   4  12        8.08       16.55      9.94 o
 -15   4  12       13.78       21.87      5.66 o
 -14   4  12        4.28        3.40      8.43 o
 -13   4  12       15.40        5.00      8.10 o
 -12   4  12      126.70      114.72      8.83 o
 -11   4  12       74.17       87.26      6.98 o
 -10   4  12       57.76       56.71      6.09 o
  -9   4  12      219.63      231.19     14.00 o
  -8   4  12       76.69       69.47      6.60 o
  -7   4  12        6.80        1.02      4.25 o
  -6   4  12       53.57       48.56      5.66 o
  -5   4  12       46.07       50.13      9.71 o
  -4   4  12       55.27       54.78      5.23 o
  -3   4  12       40.01       42.57      5.43 o
  -2   4  12       61.65       58.46      8.68 o
  -1   4  12       10.83        9.62      5.21 o
   0   4  12      131.37      117.75      9.95 o
   1   4  12       85.14       86.28      7.64 o
   2   4  12       91.91       80.58      7.71 o
   3   4  12        8.79        8.74      5.80 o
   4   4  12       18.67       22.36      9.65 o
   5   4  12       23.02       20.60      6.28 o
   6   4  12       14.55       14.12      7.02 o
   7   4  12        3.94        7.68     11.17 o
   8   4  12        1.04       12.08      7.98 o
   9   4  12        4.17       10.04     14.52 o
 -18   5  12        8.77        8.89     12.34 o
 -17   5  12        5.51       -0.47     10.85 o
 -16   5  12        2.01       -5.47     10.52 o
 -15   5  12        3.14        3.68      9.75 o
 -14   5  12        2.81       -0.40      8.98 o
 -13   5  12        9.94        8.17      8.59 o
 -12   5  12       17.73       12.98      6.39 o
 -11   5  12        2.32       -0.87      4.93 o
 -10   5  12       14.62       11.13      4.91 o
  -9   5  12        6.67        6.63      4.70 o
  -8   5  12        9.45       15.79      4.69 o
  -7   5  12       13.58       16.16      5.30 o
  -6   5  12        1.53       -4.37      4.52 o
  -5   5  12       95.88       92.09      7.79 o
  -4   5  12       13.05       12.01      9.37 o
  -3   5  12       92.99      101.89     14.36 o
  -2   5  12       10.80       10.26      4.70 o
  -1   5  12       11.39        7.65      6.31 o
   0   5  12        1.02       -4.23      8.10 o
   1   5  12       33.50       32.48      6.07 o
   2   5  12       10.20       14.10      5.79 o
   3   5  12       78.33      107.57      8.94 o
   4   5  12       29.07       46.88      7.25 o
   5   5  12        8.74       11.41      9.94 o
   6   5  12       27.67       33.10      7.52 o
   7   5  12        0.61        3.67      7.56 o
   8   5  12        6.55        3.48      8.35 o
 -17   6  12       34.07       33.52     12.06 o
 -16   6  12        2.00       -6.12     10.85 o
 -15   6  12        1.31       -3.47     10.73 o
 -14   6  12        3.58        0.98     10.19 o
 -13   6  12       17.56       20.48      9.38 o
 -12   6  12       22.71       27.70      9.05 o
 -11   6  12       50.93       59.74      6.71 o
 -10   6  12        7.29        9.13      6.40 o
  -9   6  12       13.35       11.75      6.41 o
  -8   6  12        4.86        1.72      5.12 o
  -7   6  12        0.14       -4.24      4.89 o
  -6   6  12       28.86       22.24      6.02 o
  -5   6  12       31.78       35.43      7.04 o
  -4   6  12       15.41       13.41      5.46 o
  -3   6  12        0.40       -0.16      5.11 o
  -2   6  12        3.08       -1.82      5.04 o
  -1   6  12       26.26       26.92      5.60 o
   0   6  12        6.79        7.54      5.68 o
   1   6  12       17.10       16.36      5.97 o
   2   6  12        6.70        2.58      6.06 o
   3   6  12        1.11        5.12      6.12 o
   4   6  12        6.03       17.81      6.98 o
   5   6  12        4.11        8.35      7.38 o
   6   6  12        3.93        2.50      7.80 o
 -14   7  12        3.79        1.65     10.19 o
 -13   7  12        5.32        7.33      9.71 o
 -12   7  12       14.01       10.57      9.61 o
 -11   7  12        5.37        8.87      9.38 o
 -10   7  12       23.83       28.93      9.43 o
  -9   7  12       18.66       15.70      5.87 o
  -8   7  12       12.40       11.40      5.38 o
  -7   7  12        6.38       13.15      9.22 o
  -6   7  12       57.74       69.22      6.86 o
  -5   7  12       35.67       33.22      6.59 o
  -4   7  12        1.49        1.10      5.53 o
  -3   7  12        3.89       -2.53      5.57 o
  -2   7  12        4.82       11.31      6.31 o
  -1   7  12       22.31       36.67      6.51 o
   0   7  12        9.74        9.73      5.86 o
   1   7  12       13.80       17.49      8.47 o
   2   7  12        3.02       -0.02     11.28 o
   3   7  12        3.47        3.58      6.92 o
   4   7  12        4.51       -0.01      9.69 o
 -10   8  12        0.33       -1.37      9.54 o
  -9   8  12       13.12       18.69      9.57 o
  -8   8  12       20.70       27.19     10.43 o
  -7   8  12       25.34        8.66      9.24 o
  -6   8  12        4.58        0.02      8.82 o
  -5   8  12        6.27       -6.21      8.68 o
  -4   8  12        1.52       -6.07      9.45 o
  -3   8  12        8.05        0.61      9.24 o
  -2   8  12       33.06       38.15     10.57 o
  -1   8  12       24.95       29.65     10.80 o
   0   8  12        2.23       -3.24     10.29 o
  -9  -8  13        3.71        6.61      8.57 o
  -8  -8  13        3.70        4.17      6.57 o
  -7  -8  13       11.39       14.02      6.31 o
  -6  -8  13       13.02        2.09      7.96 o
  -5  -8  13        0.26        5.14      7.84 o
  -4  -8  13        1.58       -0.44      7.84 o
  -3  -8  13        0.21       -6.47      7.75 o
 -14  -7  13        2.77        2.96     11.78 o
 -13  -7  13        1.50        1.58     10.89 o
 -12  -7  13       11.65        3.64      7.68 o
 -11  -7  13        5.34       16.16      8.11 o
 -10  -7  13        4.44       14.55      6.85 o
  -9  -7  13        7.00       18.19     14.57 o
  -8  -7  13        1.96        1.14      5.03 o
  -7  -7  13        2.93        3.83      5.58 o
  -6  -7  13       12.38       12.57      5.49 o
  -5  -7  13        4.32        3.21      5.45 o
  -4  -7  13        0.16       -3.79      6.75 o
  -3  -7  13        6.19       12.27      7.68 o
  -2  -7  13        6.80       25.39      7.68 o
  -1  -7  13        4.04        1.47      7.12 o
   0  -7  13       19.80       26.86      8.17 o
   1  -7  13       12.98       30.51      8.66 o
 -16  -6  13        5.39        5.64      7.69 o
 -15  -6  13        1.00        0.53      5.88 o
 -14  -6  13       16.16       24.18      5.94 o
 -13  -6  13       10.59        6.80      6.35 o
 -12  -6  13        4.24        9.42      6.60 o
 -11  -6  13        4.00       14.84      9.73 o
 -10  -6  13       25.06       30.73      6.91 o
  -9  -6  13        0.33       -4.92      6.01 o
  -8  -6  13       16.35       15.30      5.96 o
  -7  -6  13        1.66       -4.22      4.22 o
  -6  -6  13        3.07        6.48      4.68 o
  -5  -6  13        4.97        8.38      6.06 o
  -4  -6  13        6.73        1.02      4.65 o
  -3  -6  13       14.79       12.76      6.75 o
  -2  -6  13        1.19        2.37      6.56 o
  -1  -6  13       31.44       26.46      7.33 o
   0  -6  13        2.27        6.26      7.26 o
   1  -6  13       39.19       51.35      8.12 o
 -18  -5  13       11.03        9.26      9.31 o
 -17  -5  13        5.31        7.20      5.74 o
 -16  -5  13        1.28        3.23      5.41 o
 -15  -5  13        1.55       -0.50      5.20 o
 -14  -5  13        3.08        2.74      4.94 o
 -13  -5  13       33.28       32.60      5.23 o
 -12  -5  13       30.10       36.21      5.20 o
 -11  -5  13       12.04        7.86      5.66 o
 -10  -5  13       44.95       55.13      6.66 o
  -9  -5  13        6.15       -1.95      5.17 o
  -8  -5  13        1.88       -0.91      5.00 o
  -7  -5  13        7.05       14.20      3.90 o
  -6  -5  13       53.08       59.53      6.32 o
  -5  -5  13       64.82       57.85      4.65 o
  -4  -5  13        0.63       -2.74      3.51 o
  -3  -5  13       21.36       20.76      3.67 o
  -2  -5  13        9.44       12.01      4.56 o
  -1  -5  13       27.88       24.74      6.56 o
   0  -5  13       24.83       32.82      6.63 o
   1  -5  13        0.09       -5.07      6.59 o
 -20  -4  13        1.73        3.98     12.99 o
 -19  -4  13        4.36        2.38      7.29 o
 -18  -4  13        3.40        6.00      6.85 o
 -17  -4  13        8.18        1.28      6.27 o
 -16  -4  13       37.26       21.24      6.19 o
 -15  -4  13        9.02        6.44      5.67 o
 -14  -4  13        6.94       10.31      5.54 o
 -13  -4  13        8.05       11.64      5.30 o
 -12  -4  13        5.33        4.14      5.13 o
 -11  -4  13        9.12       16.13      4.93 o
 -10  -4  13       24.30       30.27      4.44 o
  -9  -4  13       17.26       16.60      3.89 o
  -8  -4  13        4.13        4.45      3.47 o
  -7  -4  13      145.28      145.97      6.23 o
  -6  -4  13      149.74      147.39      6.29 o
  -5  -4  13        5.05        6.40      3.18 o
  -4  -4  13       13.79        9.17      3.30 o
  -3  -4  13        6.14        6.53      3.29 o
  -2  -4  13        8.85        5.36      4.09 o
  -1  -4  13       15.75       25.86      4.65 o
   0  -4  13        9.93        1.76      4.61 o
 -20  -3  13        1.37       -5.41      7.14 o
 -19  -3  13        3.61        1.70      8.82 o
 -18  -3  13        8.54       14.81      6.33 o
 -17  -3  13       40.54       34.79      9.67 o
 -16  -3  13        3.41        8.70      5.35 o
 -15  -3  13        0.84       -4.82      4.82 o
 -14  -3  13       18.11       13.48      5.03 o
 -13  -3  13       74.33       80.06      6.17 o
 -12  -3  13       87.44       85.72      5.38 o
 -11  -3  13       70.68       70.41      4.27 o
 -10  -3  13       11.15       12.79      3.20 o
  -9  -3  13      166.02      163.74      8.75 o
  -8  -3  13       59.38       56.97      5.55 o
  -7  -3  13      181.43      181.72      8.60 o
  -6  -3  13       14.69       17.40      2.66 o
  -5  -3  13       47.12       52.85      3.39 o
  -4  -3  13      239.88      243.91      9.15 o
  -3  -3  13       45.47       44.34      3.14 o
  -2  -3  13       10.72       13.69      2.44 o
  -1  -3  13       34.71       28.85      3.92 o
   0  -3  13      207.99      229.19     13.58 o
   1  -3  13       37.62       34.23      5.40 o
   2  -3  13        3.18       -4.83      5.04 o
   3  -3  13       17.01       10.01      8.12 o
   4  -3  13        3.08        4.61      8.47 o
   5  -3  13       78.43       76.32     11.99 o
   6  -3  13        5.95       -9.66      9.66 o
   7  -3  13       39.02       54.51     11.94 o
 -21  -2  13        4.54       -4.41      6.88 o
 -20  -2  13        1.52        0.21      6.21 o
 -19  -2  13       26.36       25.07      6.35 o
 -18  -2  13        6.40        9.57      4.95 o
 -17  -2  13       25.20       30.71      5.06 o
 -16  -2  13       28.08       33.75      4.57 o
 -15  -2  13        8.79        9.08      4.30 o
 -14  -2  13       18.78       14.41      3.70 o
 -13  -2  13       19.54       24.26      3.64 o
 -12  -2  13        4.75       -1.55      2.80 o
 -11  -2  13       19.73       22.55      3.08 o
 -10  -2  13      277.27      287.34     12.57 o
  -9  -2  13       89.01       80.66      6.32 o
  -8  -2  13      102.32      117.48      7.78 o
  -7  -2  13       20.11       16.27      3.08 o
  -6  -2  13       31.79       36.26      5.82 o
  -5  -2  13      374.45      392.02     16.42 o
  -4  -2  13        5.15        0.13      3.01 o
  -3  -2  13        6.73        3.49      2.12 o
  -2  -2  13      379.03      379.09     13.98 o
  -1  -2  13      493.32      494.15     26.23 o
   0  -2  13        0.52       -0.38      4.53 o
   1  -2  13       18.73       17.99      3.31 o
   2  -2  13       39.83       43.29      3.92 o
   3  -2  13       32.25       34.91      4.26 o
   4  -2  13       29.54       30.19      4.14 o
   5  -2  13       10.34        5.77      4.30 o
   6  -2  13        2.10       -0.92      4.32 o
   7  -2  13       12.86       19.03      5.16 o
   8  -2  13        0.84       -4.40      5.12 o
   9  -2  13       58.72       52.33      8.03 o
  10  -2  13        6.34      -12.50     12.50 o
 -22  -1  13        2.46       -1.40     12.31 o
 -21  -1  13        7.70       -2.85      8.92 o
 -20  -1  13        2.47        1.79      6.57 o
 -19  -1  13       16.47       15.25      5.10 o
 -18  -1  13        5.16        4.76      4.62 o
 -17  -1  13       24.51       19.76      4.62 o
 -16  -1  13        3.23       -0.24      3.81 o
 -15  -1  13       53.93       48.21      4.43 o
 -14  -1  13      134.11      131.05      7.23 o
 -13  -1  13      211.36      213.10      8.67 o
 -12  -1  13      115.18      114.38      5.73 o
 -11  -1  13      121.03      124.17      6.43 o
 -10  -1  13        7.28        3.55      2.65 o
  -9  -1  13      266.78      276.25     16.04 o
  -8  -1  13      191.31      198.65     11.97 o
  -7  -1  13       54.48       47.07      5.21 o
  -6  -1  13      398.73      394.85     17.11 o
  -5  -1  13      114.92      108.88      6.24 o
  -4  -1  13      304.09      307.94     17.07 o
  -3  -1  13      343.55      349.18     20.73 o
  -2  -1  13      331.23      331.60     18.03 o
  -1  -1  13       32.35       39.54      5.48 o
   0  -1  13      332.34      307.28     17.85 o
   1  -1  13      144.58      129.85      9.15 o
   2  -1  13       15.16        8.04      5.15 o
   3  -1  13        1.72       -5.30      5.30 o
   4  -1  13       53.42       50.03      6.37 o
   5  -1  13       31.33       30.00      6.66 o
   6  -1  13        9.08        9.46      6.78 o
   7  -1  13       65.52       69.25     14.19 o
   8  -1  13       48.52       51.06     10.80 o
   9  -1  13       16.18       19.41      8.24 o
  10  -1  13        4.54        0.01      8.00 o
 -22   0  13        0.09        2.13     13.21 o
 -21   0  13        2.60        1.85     11.50 o
 -20   0  13        0.09        8.09      5.31 o
 -19   0  13        0.35        1.31      4.73 o
 -18   0  13       31.26       30.13      4.80 o
 -17   0  13       16.92       18.48      4.27 o
 -16   0  13       36.45       37.25      4.38 o
 -15   0  13        2.08        0.81      3.46 o
 -14   0  13       43.95       43.68      3.94 o
 -13   0  13       88.20       88.06      5.35 o
 -12   0  13       85.36       93.52      5.40 o
 -11   0  13       42.55       38.25      3.24 o
 -10   0  13        3.95        3.71      4.55 o
  -9   0  13      505.94      512.23     27.78 o
  -8   0  13        0.46       -1.76      3.85 o
  -7   0  13       61.95       67.70      7.32 o
  -6   0  13       16.78       13.84      3.89 o
  -5   0  13       23.17       20.27      6.13 o
  -4   0  13       44.48       35.44      4.99 o
  -3   0  13      822.57      794.46     42.41 o
  -2   0  13       38.68       38.03      4.92 o
  -1   0  13       64.23       61.68      5.90 o
   0   0  13      265.38      278.43     16.30 o
   1   0  13        0.62       -4.97      4.97 o
   2   0  13       99.90       86.71      7.26 o
   3   0  13        2.21        2.11      5.20 o
   4   0  13        4.24        0.03      5.58 o
   5   0  13        5.16        2.58      6.31 o
   6   0  13       59.03       44.61      6.91 o
   7   0  13       18.15       32.24      6.92 o
   8   0  13       47.83       44.36      8.49 o
   9   0  13        3.28        9.31      8.15 o
  10   0  13        2.44        1.42      8.47 o
 -22   1  13        2.29        4.47     13.03 o
 -21   1  13        7.30        9.91      7.43 o
 -20   1  13        3.13       -2.59      9.52 o
 -19   1  13       14.48       15.48      7.22 o
 -18   1  13        5.83       10.82      9.39 o
 -17   1  13       24.26       16.60      5.66 o
 -16   1  13        1.71        5.08      4.12 o
 -15   1  13       53.34       52.72      5.01 o
 -14   1  13      141.24      151.40      7.41 o
 -13   1  13      207.17      204.01     13.61 o
 -12   1  13       99.12       77.90     10.11 o
 -11   1  13      115.44      127.13     12.32 o
 -10   1  13       10.89        7.78      4.33 o
  -9   1  13      267.48      267.13     15.81 o
  -8   1  13      191.30      192.44     16.72 o
  -7   1  13       63.95       55.96      5.50 o
  -6   1  13      439.87      438.05     22.73 o
  -5   1  13      100.91       77.36      6.76 o
  -4   1  13      286.30      289.58     17.00 o
  -3   1  13      411.02      398.19     20.97 o
  -2   1  13      303.28      301.27     17.92 o
  -1   1  13       33.44       34.32      5.15 o
   0   1  13      323.94      316.03     18.06 o
   1   1  13      132.25      124.59      8.81 o
   2   1  13        8.92        8.40      5.12 o
   3   1  13        0.33        1.45      5.08 o
   4   1  13       41.18       40.03      6.85 o
   5   1  13       30.45       32.24      6.47 o
   6   1  13        7.82       10.31      6.59 o
   7   1  13       69.67       58.25      8.17 o
   8   1  13       34.46       30.33      7.86 o
   9   1  13       17.38       26.62      7.84 o
  10   1  13        2.66       -9.19     10.11 o
 -21   2  13        5.42       -0.35     12.69 o
 -20   2  13        1.09        6.19      7.43 o
 -19   2  13       27.96       32.44      7.17 o
 -18   2  13        7.76       11.29      6.51 o
 -17   2  13       23.27       20.97      6.12 o
 -16   2  13       28.74       21.93      5.62 o
 -15   2  13        9.95        9.04      5.15 o
 -14   2  13       15.81       14.96      5.70 o
 -13   2  13       20.02       19.41      5.61 o
 -12   2  13        5.57       -3.02      4.64 o
 -11   2  13       18.63       18.06      5.12 o
 -10   2  13      280.64      277.25     16.74 o
  -9   2  13       94.15       84.02      6.64 o
  -8   2  13       94.11      101.31      7.85 o
  -7   2  13       32.80       31.03      5.91 o
  -6   2  13       39.26       41.19      5.23 o
  -5   2  13      386.92      393.33     22.00 o
  -4   2  13        6.45       -0.69      4.04 o
  -3   2  13        4.34        4.63      4.22 o
  -2   2  13      411.25      420.10     21.96 o
  -1   2  13      471.76      462.52     26.34 o
   0   2  13        0.61        3.12      4.80 o
   1   2  13       18.51       17.24      6.38 o
   2   2  13       35.29       35.85      7.94 o
   3   2  13       36.41       37.60      6.50 o
   4   2  13       26.13       19.01      9.80 o
   5   2  13        6.69        8.50      6.17 o
   6   2  13        4.18       -4.41      6.31 o
   7   2  13       16.10       12.01     13.20 o
   8   2  13        0.94       -4.87      7.89 o
   9   2  13       58.23       68.21      9.66 o
  10   2  13        9.15        7.71      9.11 o
 -20   3  13        1.35       -7.98     12.50 o
 -19   3  13        4.81        4.82     11.85 o
 -18   3  13       10.28       10.63      6.72 o
 -17   3  13       35.98       35.63     16.30 o
 -16   3  13        3.80        1.33      5.95 o
 -15   3  13        1.77        3.12      8.73 o
 -14   3  13       19.75       23.04      8.73 o
 -13   3  13       65.06       57.23      7.01 o
 -12   3  13       90.09       88.97      7.32 o
 -11   3  13       81.28       81.61      6.74 o
 -10   3  13       17.07       17.90      6.26 o
  -9   3  13      172.12      181.58     11.55 o
  -8   3  13       66.51       66.10      5.88 o
  -7   3  13      173.27      174.09     11.46 o
  -6   3  13       18.40       25.09      4.55 o
  -5   3  13       61.28       72.71      5.99 o
  -4   3  13      223.11      228.52     19.98 o
  -3   3  13       43.20       32.99      5.46 o
  -2   3  13       10.59        1.81      4.51 o
  -1   3  13       36.85       36.18      5.55 o
   0   3  13      202.84      205.93     13.72 o
   1   3  13       24.65       16.91      5.28 o
   2   3  13        6.21        3.21      5.84 o
   3   3  13       15.36       18.40      7.61 o
   4   3  13        8.07       11.58      6.43 o
   5   3  13       75.68       81.74      8.57 o
   6   3  13        6.78       13.53      7.61 o
   7   3  13       37.16       51.93      9.31 o
   8   3  13        2.07        4.89      8.03 o
   9   3  13        0.61       -6.76      8.51 o
 -20   4  13        1.74       -3.37     11.54 o
 -19   4  13        3.70       -7.45     10.89 o
 -18   4  13        4.64       -3.35     11.08 o
 -17   4  13        7.10       16.27     11.15 o
 -16   4  13       32.47       23.37     10.38 o
 -15   4  13        7.99       -1.26      9.33 o
 -14   4  13        6.48       16.55      8.75 o
 -13   4  13        5.30        9.58      5.69 o
 -12   4  13        6.65       14.09      5.83 o
 -11   4  13        5.12        1.17      5.13 o
 -10   4  13       31.65       31.51      5.27 o
  -9   4  13       21.35       26.00      6.30 o
  -8   4  13        7.94       10.73      4.55 o
  -7   4  13      129.82      124.95      9.30 o
  -6   4  13      141.07      133.72      9.78 o
  -5   4  13        1.83        5.62      4.64 o
  -4   4  13       13.84       27.74      5.08 o
  -3   4  13        5.79        5.23      4.59 o
  -2   4  13        8.16        0.56      4.95 o
  -1   4  13       17.94       19.62      7.05 o
   0   4  13        5.74       -2.66      5.28 o
   1   4  13       11.91       13.70      5.91 o
   2   4  13        4.29       -0.19      5.91 o
   3   4  13        0.88       -5.68      5.68 o
   4   4  13       16.72        8.47      6.26 o
   5   4  13       10.55        6.88      6.57 o
   6   4  13       35.65       36.10      7.92 o
   7   4  13       13.56       12.14      7.87 o
   8   4  13       12.18        6.27      9.74 o
 -18   5  13        9.57       27.21     11.10 o
 -17   5  13        4.74       -4.98     11.29 o
 -16   5  13        2.28        4.84      9.29 o
 -15   5  13        1.91        3.79      9.73 o
 -14   5  13        4.82        0.26      8.98 o
 -13   5  13       28.59       31.70      9.57 o
 -12   5  13       35.43       39.79      6.40 o
 -11   5  13        8.94        6.48      5.29 o
 -10   5  13       48.41       58.28      6.61 o
  -9   5  13        3.48        1.62      7.17 o
  -8   5  13        3.66       -4.89      4.89 o
  -7   5  13       10.63       15.42      4.93 o
  -6   5  13       52.32       50.13      6.16 o
  -5   5  13       63.57       60.82      6.46 o
  -4   5  13        0.76        1.98      5.18 o
  -3   5  13       19.58       27.62      5.65 o
  -2   5  13       12.68       14.25      5.44 o
  -1   5  13       25.69       24.09      5.64 o
   0   5  13       20.24       16.00      6.05 o
   1   5  13        0.12        6.30      6.13 o
   2   5  13        0.47        4.07     10.04 o
   3   5  13        5.02        3.25      6.54 o
   4   5  13        4.71       16.81      7.11 o
   5   5  13       24.81       25.30      7.56 o
   6   5  13        0.91       -7.20      7.56 o
   7   5  13        8.20        8.68      8.22 o
 -16   6  13        5.53        1.70     11.06 o
 -15   6  13        1.21       18.34     10.75 o
 -14   6  13       18.86       19.51     10.17 o
 -13   6  13       10.54        7.47      9.87 o
 -12   6  13        2.77       -8.77      8.77 o
 -11   6  13        5.86       11.86      5.89 o
 -10   6  13       27.38       31.92      6.17 o
  -9   6  13        0.94        0.74      6.24 o
  -8   6  13       15.33       15.74      5.62 o
  -7   6  13        0.69       -2.50      5.13 o
  -6   6  13        3.67       -2.00      5.12 o
  -5   6  13        3.40        1.93      5.36 o
  -4   6  13        9.03       10.62      7.84 o
  -3   6  13       14.66       15.11      5.73 o
  -2   6  13        2.07       12.09      5.80 o
  -1   6  13       33.82       35.98      6.48 o
   0   6  13        3.15       -3.89      5.89 o
   1   6  13       36.35       39.66      7.03 o
   2   6  13        3.17        7.85      6.61 o
   3   6  13        5.07       -0.04      6.87 o
   4   6  13        8.85        4.80      7.56 o
   5   6  13        5.69        6.58      7.57 o
 -14   7  13        2.29      -10.92     10.92 o
 -13   7  13        2.18      -10.10     10.10 o
 -12   7  13       10.31       11.54      9.40 o
 -11   7  13        4.62        4.14      9.17 o
 -10   7  13        5.63       16.13      6.16 o
  -9   7  13        7.49       11.85      5.81 o
  -8   7  13        1.40       -2.88      5.73 o
  -7   7  13        2.25        3.83      5.78 o
  -6   7  13       11.04       15.54      5.94 o
  -5   7  13        4.76        1.19      5.79 o
  -4   7  13        0.36        3.55      5.95 o
  -3   7  13        5.98        3.82      5.99 o
  -2   7  13        6.22       12.67      6.33 o
  -1   7  13        4.77        1.62      6.37 o
   0   7  13       21.31       16.13      7.93 o
   1   7  13       11.94       18.21      7.16 o
   2   7  13       11.23       30.63      7.42 o
  -9   8  13        4.00        1.49      9.92 o
  -8   8  13        3.94       -9.71      9.71 o
  -7   8  13       10.67       11.38     10.29 o
  -6   8  13       12.07        7.33      9.66 o
  -5   8  13        0.28        7.75      9.73 o
  -4   8  13        1.54       -1.72      9.73 o
  -3   8  13        0.33       -1.40     10.03 o
 -13  -7  14        1.39       -8.12     10.92 o
 -12  -7  14       16.75       19.34      7.71 o
 -11  -7  14       15.14       21.50      7.80 o
 -10  -7  14        3.67       -6.45      6.97 o
  -9  -7  14       11.26       13.87      5.43 o
  -8  -7  14        9.09        8.16      5.94 o
  -7  -7  14       19.50       29.02      6.35 o
  -6  -7  14        3.18       10.03      7.54 o
  -5  -7  14        2.69        3.86      7.24 o
  -4  -7  14       12.76       14.69      7.63 o
  -3  -7  14       14.61       14.87      7.63 o
  -2  -7  14        3.32        7.36      7.80 o
  -1  -7  14       11.38       27.58      8.10 o
 -16  -6  14        5.81        4.48      7.76 o
 -15  -6  14        7.99       -0.71      7.09 o
 -14  -6  14       12.53        2.34      5.65 o
 -13  -6  14        4.08        1.68      6.96 o
 -12  -6  14       11.56       10.02      7.08 o
 -11  -6  14        0.86        6.64     12.01 o
 -10  -6  14        1.87       -1.41      6.58 o
  -9  -6  14        6.82       11.82      5.92 o
  -8  -6  14       34.06       36.88      5.61 o
  -7  -6  14       14.45       26.32      4.79 o
  -6  -6  14        1.47       -4.35      4.35 o
  -5  -6  14        2.28        1.02      7.03 o
  -4  -6  14        6.56        0.98      7.40 o
  -3  -6  14       16.95       25.14      7.29 o
  -2  -6  14        1.49        4.49      6.98 o
  -1  -6  14        1.71       -7.68      7.68 o
 -18  -5  14        8.35        6.86      7.65 o
 -17  -5  14        3.08        2.12      7.38 o
 -16  -5  14        9.46        8.29      5.39 o
 -15  -5  14        0.33       -5.11      5.11 o
 -14  -5  14        0.54       11.26      5.00 o
 -13  -5  14       11.53       12.88      5.06 o
 -12  -5  14       36.27       43.74      6.77 o
 -11  -5  14        9.54        7.30      7.25 o
 -10  -5  14        6.22        3.21      5.45 o
  -9  -5  14        3.80       -0.35      5.39 o
  -8  -5  14       15.61       23.32      4.68 o
  -7  -5  14       37.43       41.66      6.99 o
  -6  -5  14        8.92        9.25      3.86 o
  -5  -5  14       75.10       86.82      5.71 o
  -4  -5  14       34.79       34.85      5.20 o
  -3  -5  14       27.57       28.61      5.08 o
  -2  -5  14        1.09        3.37      6.66 o
 -19  -4  14        2.87        0.53      7.91 o
 -18  -4  14        1.34       -7.05      7.05 o
 -17  -4  14        7.10        4.85      6.62 o
 -16  -4  14        2.02       -1.21      6.01 o
 -15  -4  14        0.83       -0.57      5.76 o
 -14  -4  14       14.69       11.51      5.73 o
 -13  -4  14        0.38       -4.08      7.41 o
 -12  -4  14       40.75       38.93      5.79 o
 -11  -4  14        5.36        5.97      4.90 o
 -10  -4  14       77.44       65.63      5.15 o
  -9  -4  14       32.63       30.14      4.11 o
  -8  -4  14       37.92       38.94      3.49 o
  -7  -4  14       26.54       33.26      5.62 o
  -6  -4  14      149.57      161.27      9.90 o
  -5  -4  14       14.68       16.63      3.58 o
  -4  -4  14       41.03       48.43      4.13 o
  -3  -4  14       45.60       47.19     16.99 o
  -2  -4  14        5.89       11.10      7.66 o
  -1  -4  14        4.89       13.10      7.61 o
 -20  -3  14        2.27        1.99      6.98 o
 -19  -3  14        0.09       17.64      6.80 o
 -18  -3  14       28.24       21.78     12.03 o
 -17  -3  14        3.49        5.61      5.98 o
 -16  -3  14       17.06       21.40      5.83 o
 -15  -3  14        2.24       -2.76      4.99 o
 -14  -3  14        6.26        5.92      5.05 o
 -13  -3  14       22.41       39.45     13.44 o
 -12  -3  14       66.43       75.72      5.24 o
 -11  -3  14       94.76       88.82      4.71 o
 -10  -3  14        7.53        6.52      3.79 o
  -9  -3  14        5.53        6.32      5.33 o
  -8  -3  14       91.17       90.97      5.37 o
  -7  -3  14      100.80      100.13      5.40 o
  -6  -3  14      143.27      139.39      5.96 o
  -5  -3  14       47.50       49.60      4.29 o
  -4  -3  14        4.75        7.25      2.66 o
  -3  -3  14      147.11      141.27      7.44 o
  -2  -3  14      104.75      111.65      7.44 o
  -1  -3  14        0.04       -2.60      5.03 o
   0  -3  14       11.41       23.95      7.24 o
   1  -3  14        5.67        2.77      7.19 o
   2  -3  14       12.67       12.31      8.59 o
   3  -3  14       20.01       25.79      9.03 o
   4  -3  14       32.42       31.31     10.10 o
   5  -3  14       21.99       22.76     10.54 o
   6  -3  14        6.78        8.96     10.80 o
 -21  -2  14        1.42       -9.15     11.64 o
 -20  -2  14        2.72       -6.88      6.88 o
 -19  -2  14        2.63       -2.34      6.17 o
 -18  -2  14       14.89       14.36      5.01 o
 -17  -2  14        3.39       -1.33      4.52 o
 -16  -2  14       12.12       13.57      4.37 o
 -15  -2  14        8.73        6.61      4.10 o
 -14  -2  14        1.70        7.47      3.68 o
 -13  -2  14        8.79        9.60      3.15 o
 -12  -2  14        1.70        2.38      2.98 o
 -11  -2  14       89.49       96.41      5.29 o
 -10  -2  14       17.06       23.85      4.55 o
  -9  -2  14       92.73       84.38      6.78 o
  -8  -2  14      200.80      193.51     11.96 o
  -7  -2  14       32.47       24.45      4.36 o
  -6  -2  14       21.64       13.41      4.26 o
  -5  -2  14       31.27       24.24      4.87 o
  -4  -2  14      128.21      115.81      8.18 o
  -3  -2  14      134.57      128.70      6.29 o
  -2  -2  14      149.33      153.87     10.99 o
  -1  -2  14        1.95        4.96      4.91 o
   0  -2  14       14.19       22.92      9.52 o
   1  -2  14        9.15        9.43      6.17 o
   2  -2  14       15.76       19.23      5.88 o
   3  -2  14        3.13       10.72      5.86 o
   4  -2  14       72.21       77.11      9.45 o
   5  -2  14        0.19       -6.15      6.15 o
   6  -2  14       23.60       24.88      7.24 o
   7  -2  14       13.54       33.96     11.99 o
   8  -2  14       26.25       15.99     12.36 o
   9  -2  14        2.83       -4.66     12.76 o
 -21  -1  14        8.19       -0.10      8.05 o
 -20  -1  14        0.21       -0.33      7.61 o
 -19  -1  14        9.87       11.25      7.70 o
 -18  -1  14        4.95       -2.68      4.60 o
 -17  -1  14       18.20       20.07      4.33 o
 -16  -1  14       18.95       24.62      4.28 o
 -15  -1  14        8.41       10.79      3.74 o
 -14  -1  14       60.05       59.99      4.18 o
 -13  -1  14        0.76       -2.99      3.58 o
 -12  -1  14       50.49       45.72      7.62 o
 -11  -1  14       47.26       48.94      3.90 o
 -10  -1  14      106.61       99.97      7.46 o
  -9  -1  14      161.75      162.09     11.06 o
  -8  -1  14        6.22       -3.98      4.28 o
  -7  -1  14       25.71       31.33      5.01 o
  -6  -1  14      251.49      265.37     15.92 o
  -5  -1  14      145.68      127.74      8.24 o
  -4  -1  14       52.69       58.12      6.07 o
  -3  -1  14       91.93       94.75      7.11 o
  -2  -1  14       48.47       40.82      5.33 o
  -1  -1  14       64.93       63.40      7.56 o
   0  -1  14        5.22        6.40      5.12 o
   1  -1  14       36.55       38.83      5.94 o
   2  -1  14       13.07       14.07      5.53 o
   3  -1  14       38.08       37.75      6.54 o
   4  -1  14        3.31       -5.93     14.12 o
   5  -1  14       52.84       50.77      7.35 o
   6  -1  14        0.81       -2.87      7.03 o
   7  -1  14        3.49       -7.29      9.24 o
   8  -1  14       11.75        1.41      7.19 o
   9  -1  14        5.16       11.06     10.02 o
 -21   0  14        3.97        5.94      8.08 o
 -20   0  14        1.96       -0.51      7.02 o
 -19   0  14       39.02       34.86      8.31 o
 -18   0  14       17.19       12.28      6.80 o
 -17   0  14       94.83       89.58     12.51 o
 -16   0  14       10.83        6.94      6.78 o
 -15   0  14        0.31       -5.02      5.02 o
 -14   0  14       25.02       31.07      4.45 o
 -13   0  14       29.34       40.21      6.06 o
 -12   0  14       58.50       60.85      6.39 o
 -11   0  14       37.21       35.59      5.31 o
 -10   0  14       39.43       33.42      4.94 o
  -9   0  14        6.83        2.83      4.32 o
  -8   0  14      337.47      332.25     19.84 o
  -7   0  14      348.70      369.87     20.66 o
  -6   0  14        0.62       -2.22      4.23 o
  -5   0  14       31.21       22.50      5.03 o
  -4   0  14        6.58        3.32      4.72 o
  -3   0  14      262.50      246.83     14.75 o
  -2   0  14      127.29      121.99      8.47 o
  -1   0  14        0.44       -4.72      4.72 o
   0   0  14      129.48      145.18     10.09 o
   1   0  14      118.98      103.09      8.21 o
   2   0  14        8.77        4.76      5.10 o
   3   0  14      112.63      111.66     10.75 o
   4   0  14       43.28       47.10      7.01 o
   5   0  14       12.78       15.60      6.60 o
   6   0  14        5.94        7.93      6.95 o
   7   0  14       20.63       18.28      8.02 o
   8   0  14        0.97        4.02      7.28 o
   9   0  14        0.92       -7.51      7.51 o
 -21   1  14        8.27       14.27      7.57 o
 -20   1  14        0.26       -2.78      8.69 o
 -19   1  14        8.89        5.68      7.04 o
 -18   1  14        5.73        8.07      6.38 o
 -17   1  14       19.18       20.25      8.52 o
 -16   1  14       21.49       22.74      5.69 o
 -15   1  14        6.57        8.45      5.61 o
 -14   1  14       65.33       65.01      6.78 o
 -13   1  14        1.24       -4.35      4.99 o
 -12   1  14       60.62       48.37     11.37 o
 -11   1  14       53.55       54.96      5.71 o
 -10   1  14      104.77       96.77      7.41 o
  -9   1  14      183.04      179.13     11.11 o
  -8   1  14        2.00       -4.58      4.58 o
  -7   1  14       27.82       27.81      5.34 o
  -6   1  14      265.45      281.34     16.08 o
  -5   1  14      114.89      101.25      9.79 o
  -4   1  14       61.04       63.31      9.08 o
  -3   1  14       83.48       79.78      6.90 o
  -2   1  14       38.58       32.18      5.10 o
  -1   1  14       75.26       68.46      6.44 o
   0   1  14        4.09        8.73      5.40 o
   1   1  14       51.91       58.63     14.68 o
   2   1  14       23.31       21.05      5.56 o
   3   1  14       33.87       29.91      6.19 o
   4   1  14        5.07        6.06      6.61 o
   5   1  14       43.62       41.02      7.78 o
   6   1  14        0.99        8.76      6.98 o
   7   1  14        2.88        2.94      7.25 o
   8   1  14       19.49       18.16      8.43 o
   9   1  14        5.55        1.86     10.51 o
 -21   2  14        1.16       15.43     13.36 o
 -20   2  14        3.09        9.71      9.79 o
 -19   2  14        2.80        1.57      6.81 o
 -18   2  14       13.82        8.60      6.61 o
 -17   2  14        3.78       -5.51      5.87 o
 -16   2  14       12.85        2.28      5.58 o
 -15   2  14        7.13        3.51      8.52 o
 -14   2  14        0.86       -5.33      5.33 o
 -13   2  14       12.11        9.97     10.04 o
 -12   2  14        1.40       -3.38      5.22 o
 -11   2  14       82.04       70.82      8.01 o
 -10   2  14       23.65       25.32      5.34 o
  -9   2  14       91.05       79.42      7.02 o
  -8   2  14      195.21      193.93     12.37 o
  -7   2  14       22.00       17.67      4.63 o
  -6   2  14       13.40        0.56      5.26 o
  -5   2  14       37.08       35.00      5.15 o
  -4   2  14      122.04      115.27      8.59 o
  -3   2  14      108.13       98.84     10.87 o
  -2   2  14      148.45      162.29     10.99 o
  -1   2  14        4.66        7.99      5.23 o
   0   2  14       22.49       19.06      5.89 o
   1   2  14       10.62        7.39      5.41 o
   2   2  14       17.36       15.52      5.55 o
   3   2  14        4.79       -2.61      5.86 o
   4   2  14       71.83       78.40      8.58 o
   5   2  14        0.04       -3.06      7.16 o
   6   2  14       21.34       21.55      7.66 o
   7   2  14        7.95        5.81      7.95 o
   8   2  14       27.66       23.11      8.18 o
   9   2  14        4.23        6.14      8.39 o
 -20   3  14        2.73        2.89     12.80 o
 -19   3  14        0.07       -9.40     11.47 o
 -18   3  14       25.50       21.15      9.01 o
 -17   3  14        3.32       -4.73      5.91 o
 -16   3  14       19.79       17.45      6.07 o
 -15   3  14        1.07        3.10      8.87 o
 -14   3  14        7.23        9.98      6.01 o
 -13   3  14       26.98       30.38      8.93 o
 -12   3  14       69.71       74.16      7.17 o
 -11   3  14       83.72       72.97      7.18 o
 -10   3  14        4.96        1.49      5.09 o
  -9   3  14        2.53        0.40      4.68 o
  -8   3  14       91.45       84.00      7.43 o
  -7   3  14       93.62       77.89      7.23 o
  -6   3  14      127.12      107.95      9.04 o
  -5   3  14       62.22       55.44      6.12 o
  -4   3  14        7.13       11.27      4.83 o
  -3   3  14      159.78      149.67     10.07 o
  -2   3  14       90.32       76.51      7.31 o
  -1   3  14        0.64        2.76      8.43 o
   0   3  14       13.27       14.88     10.46 o
   1   3  14        8.07       17.29      6.08 o
   2   3  14       13.07       13.36      5.94 o
   3   3  14       23.28       25.14      6.58 o
   4   3  14       33.14       45.75      7.31 o
   5   3  14       28.50       43.92      7.95 o
   6   3  14        4.03       -6.34      6.68 o
   7   3  14        2.08       -4.51      9.31 o
   8   3  14       12.72        3.07      7.55 o
 -19   4  14        2.33      -10.52     10.52 o
 -18   4  14        1.75       16.27     11.61 o
 -17   4  14        5.48        0.47     10.45 o
 -16   4  14        2.52        4.45      5.98 o
 -15   4  14        1.53        0.49      9.43 o
 -14   4  14       13.73       15.27      6.30 o
 -13   4  14        1.18       -1.91      5.85 o
 -12   4  14       38.96       37.53      6.32 o
 -11   4  14        7.02        8.89      5.53 o
 -10   4  14       66.16       57.06      6.65 o
  -9   4  14       36.66       25.89      5.59 o
  -8   4  14       32.64       27.60      5.78 o
  -7   4  14       24.02       27.67      5.55 o
  -6   4  14      166.02      177.36     11.65 o
  -5   4  14       17.80       14.94      5.46 o
  -4   4  14       48.59       56.00     10.12 o
  -3   4  14       38.39       31.42      5.70 o
  -2   4  14        7.87        7.69      5.45 o
  -1   4  14        4.79        2.88      5.20 o
   0   4  14       21.51       24.17      6.15 o
   1   4  14       81.09       80.01      8.10 o
   2   4  14       31.97       20.62     11.20 o
   3   4  14       28.69       22.32      6.97 o
   4   4  14       11.12       16.69      6.92 o
   5   4  14       10.36       20.51      9.16 o
   6   4  14        9.92        5.69      7.98 o
   7   4  14        2.40        6.21      8.47 o
 -18   5  14        9.58        5.66     11.92 o
 -17   5  14        2.74       -6.84     11.34 o
 -16   5  14        9.13        2.07     10.61 o
 -15   5  14        0.09       -0.12      8.84 o
 -14   5  14        0.98       -9.24      9.24 o
 -13   5  14       10.67       10.74      6.26 o
 -12   5  14       38.93       42.95     10.79 o
 -11   5  14        7.01       11.06      5.95 o
 -10   5  14        8.46       12.37      5.57 o
  -9   5  14        3.20        4.26      5.56 o
  -8   5  14       19.29       22.27      5.69 o
  -7   5  14       32.03       32.90      6.07 o
  -6   5  14        8.51        1.42      5.30 o
  -5   5  14       85.66       88.59      7.90 o
  -4   5  14       38.73       42.24      6.44 o
  -3   5  14       28.60       20.86      6.02 o
  -2   5  14        0.24       -0.75      5.77 o
  -1   5  14        1.26       -5.75      5.75 o
   0   5  14        3.17       20.51      6.18 o
   1   5  14        1.27        5.59      6.30 o
   2   5  14        0.70        7.82      6.92 o
   3   5  14        8.63       15.34      7.08 o
   4   5  14        2.18       13.03      7.41 o
   5   5  14        1.88       -7.56      7.65 o
   6   5  14       13.82       17.57      8.48 o
 -16   6  14        6.29        1.77     11.82 o
 -15   6  14        7.92        2.72     10.73 o
 -14   6  14       10.55       10.73      9.99 o
 -13   6  14        3.29        7.40     10.33 o
 -12   6  14        9.56        4.14      6.32 o
 -11   6  14        1.60        4.61      6.15 o
 -10   6  14        1.45       -5.96      5.96 o
  -9   6  14        7.45        7.91      5.81 o
  -8   6  14       35.72       39.67      6.37 o
  -7   6  14       11.72       13.69      5.88 o
  -6   6  14        2.40        3.10      6.04 o
  -5   6  14        2.08        4.55      6.06 o
  -4   6  14        5.40        5.32      5.93 o
  -3   6  14       14.52        8.71      6.54 o
  -2   6  14        2.04        3.90      6.01 o
  -1   6  14        2.21        7.03     14.77 o
   0   6  14       17.03       27.33      6.95 o
   1   6  14        3.36        3.07     12.58 o
   2   6  14        2.56       -1.48      7.01 o
   3   6  14        3.22        9.90      7.55 o
   4   6  14       10.37        5.48      8.08 o
 -13   7  14        1.02       -1.58     10.06 o
 -12   7  14       18.24       29.26     10.61 o
 -11   7  14       13.95       29.36      6.80 o
 -10   7  14        3.05        3.46      6.57 o
  -9   7  14       12.63       11.42      6.35 o
  -8   7  14        9.53        9.16      6.11 o
  -7   7  14       17.92       20.53      8.45 o
  -6   7  14        3.92       -5.62      6.23 o
  -5   7  14        3.16       13.43      6.33 o
  -4   7  14       12.85       10.38      6.99 o
  -3   7  14       13.26        6.99      6.65 o
  -2   7  14        2.70        3.57      6.70 o
  -1   7  14       12.37       22.66      7.49 o
   0   7  14       13.88       15.56      7.47 o
   1   7  14        9.97       18.17      7.34 o
 -12  -7  15        8.52       22.51     11.61 o
 -11  -7  15       17.63       16.46      7.78 o
 -10  -7  15        0.01       -2.00      7.40 o
  -9  -7  15        9.47       11.27     10.19 o
  -8  -7  15       14.09       31.10      9.12 o
  -7  -7  15        4.68        4.42      8.66 o
  -6  -7  15        0.06       -4.21      8.43 o
  -5  -7  15        2.13       -3.47      7.94 o
 -15  -6  15        2.16       13.38     11.80 o
 -14  -6  15        4.12       -4.45      7.70 o
 -13  -6  15        6.36       -6.00      7.28 o
 -12  -6  15       22.91       32.20      7.73 o
 -11  -6  15        0.05        2.14      6.67 o
 -10  -6  15       10.25       -1.78      6.39 o
  -9  -6  15        0.26       -4.13      9.43 o
  -8  -6  15        4.14       12.09      4.77 o
  -7  -6  15        0.32        2.21      4.63 o
  -6  -6  15       12.98       19.22     10.92 o
  -5  -6  15        2.04        1.75      7.19 o
 -17  -5  15        1.87        1.92      8.68 o
 -16  -5  15       11.67       19.60      9.67 o
 -15  -5  15        8.67       17.66      5.78 o
 -14  -5  15        9.04        1.76      5.09 o
 -13  -5  15        6.63        0.63      6.69 o
 -12  -5  15        2.11        6.25     10.95 o
 -11  -5  15        3.81        8.15      6.07 o
 -10  -5  15       19.34       23.03      5.99 o
  -9  -5  15        1.16       -1.17      5.57 o
  -8  -5  15       22.17       14.86      5.52 o
  -7  -5  15       30.20       37.44      5.68 o
  -6  -5  15       22.41       26.31      5.33 o
  -5  -5  15        3.16        6.45      7.80 o
  -4  -5  15       10.96        9.75      7.61 o
  -3  -5  15        3.12       -6.14      7.38 o
 -19  -4  15        9.37        4.11      7.61 o
 -18  -4  15       13.95       12.26      7.97 o
 -17  -4  15        0.08        4.93      6.78 o
 -16  -4  15        1.64       -2.11      6.42 o
 -15  -4  15        4.46       -4.56      5.81 o
 -14  -4  15       25.43       29.45      6.00 o
 -13  -4  15        1.34       -1.48      8.97 o
 -12  -4  15       12.50       21.04      9.43 o
 -11  -4  15        0.01       -5.08      5.08 o
 -10  -4  15        1.71        2.69      4.19 o
  -9  -4  15       22.31       17.44      4.73 o
  -8  -4  15       25.82       28.77      4.27 o
  -7  -4  15       13.29       11.42      3.92 o
  -6  -4  15       95.31      113.96      7.68 o
  -5  -4  15       31.29       31.51      4.85 o
  -4  -4  15        0.55       -1.23      7.15 o
 -20  -3  15       23.61       15.20     12.62 o
 -19  -3  15       12.98       25.72     12.45 o
 -18  -3  15       29.14       46.08     10.33 o
 -17  -3  15        1.97       -1.19      6.04 o
 -16  -3  15        7.77        9.88      6.35 o
 -15  -3  15       10.57        9.01      5.30 o
 -14  -3  15        6.96        7.22      4.85 o
 -13  -3  15        1.98       11.81      4.92 o
 -12  -3  15       48.56       43.95      4.57 o
 -11  -3  15        4.61        1.71      5.13 o
 -10  -3  15       10.15       17.65      5.03 o
  -9  -3  15       64.08       77.07     12.60 o
  -8  -3  15        4.32        7.63      4.84 o
  -7  -3  15       25.26       22.72      3.76 o
  -6  -3  15       21.60       17.44      3.34 o
  -5  -3  15        5.99       -1.42      3.18 o
  -4  -3  15       82.00       92.15      7.10 o
  -3  -3  15       58.07       68.38      9.66 o
  -2  -3  15       44.21       47.85      9.29 o
  -1  -3  15       25.86       31.31      8.80 o
   0  -3  15       35.04       43.36      9.33 o
   1  -3  15        5.45        0.67      8.82 o
   2  -3  15       13.16        0.67      9.12 o
   3  -3  15        6.27        2.05      9.36 o
   4  -3  15        4.29       22.51     10.45 o
   5  -3  15        6.79        4.68     10.61 o
 -21  -2  15       14.67       21.30     12.62 o
 -20  -2  15        0.82       -6.80     11.87 o
 -19  -2  15       14.25       11.73     11.13 o
 -18  -2  15        7.75       10.56      6.96 o
 -17  -2  15        2.47        5.48      6.48 o
 -16  -2  15       37.75       36.57      7.08 o
 -15  -2  15        5.22        1.04      6.95 o
 -14  -2  15        1.63        8.40      3.72 o
 -13  -2  15        5.12        5.28      3.14 o
 -12  -2  15       36.88       33.32      3.52 o
 -11  -2  15        6.51        8.81      7.63 o
 -10  -2  15      141.74      130.30      9.56 o
  -9  -2  15       41.41       41.18      5.30 o
  -8  -2  15       43.80       39.28      5.33 o
  -7  -2  15       94.42       91.58      7.31 o
  -6  -2  15       11.42        9.09      4.62 o
  -5  -2  15       11.37        8.02      4.97 o
  -4  -2  15      127.14      111.42      6.51 o
  -3  -2  15      135.03      133.32      9.49 o
  -2  -2  15       43.92       41.63      6.07 o
  -1  -2  15       10.30       11.04      5.25 o
   0  -2  15       19.90       16.12      5.42 o
   1  -2  15        4.40       -1.46      6.83 o
   2  -2  15       12.80        2.71      5.92 o
   3  -2  15        0.47       -1.24      5.83 o
   4  -2  15       14.96       12.16      6.72 o
   5  -2  15        0.15        4.51      7.13 o
   6  -2  15        2.71        3.10     10.24 o
   7  -2  15       25.72       37.17     13.03 o
 -21  -1  15       13.99       14.65      8.49 o
 -20  -1  15        4.17        1.88      7.34 o
 -19  -1  15        0.90       -3.10      7.07 o
 -18  -1  15       13.98        9.74      6.94 o
 -17  -1  15       19.51       24.70      6.86 o
 -16  -1  15        3.13        3.66      6.20 o
 -15  -1  15        3.06        6.89      5.78 o
 -14  -1  15       16.82       12.16      4.66 o
 -13  -1  15       25.98       25.99      5.43 o
 -12  -1  15       10.64       10.60      5.99 o
 -11  -1  15       45.18       40.64      5.39 o
 -10  -1  15      110.80      108.20      7.75 o
  -9  -1  15       49.52       58.02      5.92 o
  -8  -1  15      124.98      130.85      9.03 o
  -7  -1  15      105.20      116.46      7.84 o
  -6  -1  15        9.46       10.51      4.73 o
  -5  -1  15       32.63       33.52      5.02 o
  -4  -1  15       42.57       50.03      6.31 o
  -3  -1  15       50.19       44.52      5.90 o
  -2  -1  15       13.71       11.86      4.92 o
  -1  -1  15       45.74       37.67      5.68 o
   0  -1  15       51.19       44.82      8.88 o
   1  -1  15        2.71        5.45      5.71 o
   2  -1  15       22.53       26.11      6.37 o
   3  -1  15       18.57       13.40      6.20 o
   4  -1  15        1.54        0.23      6.82 o
   5  -1  15        6.04        2.55      7.25 o
   6  -1  15       18.44       18.65      9.57 o
   7  -1  15        8.11        8.94      8.20 o
   8  -1  15        1.10       11.95      8.71 o
 -21   0  15       21.79       19.57      7.80 o
 -20   0  15        2.20       -1.64      7.28 o
 -19   0  15        1.72       -2.07      7.27 o
 -18   0  15        1.23        9.33      6.93 o
 -17   0  15        0.47        0.06      6.42 o
 -16   0  15        5.41        6.85      5.96 o
 -15   0  15       47.91       54.84      5.57 o
 -14   0  15        0.30        2.53      5.70 o
 -13   0  15       11.19        7.87      5.49 o
 -12   0  15       79.31       81.73      7.05 o
 -11   0  15        0.35       -2.95      4.76 o
 -10   0  15       12.43       13.32      4.89 o
  -9   0  15       33.75       28.31      5.00 o
  -8   0  15       41.26       41.88      5.79 o
  -7   0  15       20.45       14.41      4.96 o
  -6   0  15      103.80       93.31      7.48 o
  -5   0  15      378.61      371.04     21.16 o
  -4   0  15      520.48      506.47     27.86 o
  -3   0  15        1.82        1.05      4.97 o
  -2   0  15        9.52        7.70      4.83 o
  -1   0  15        0.05       -3.09      5.32 o
   0   0  15       25.28       24.27      5.69 o
   1   0  15        0.47       -2.99      5.51 o
   2   0  15        6.14       11.87      5.95 o
   3   0  15       15.83       16.57      6.76 o
   4   0  15       74.08       76.43     10.32 o
   5   0  15        2.59       -3.00      6.89 o
   6   0  15        0.56        8.54      7.84 o
   7   0  15        3.93        8.98      8.28 o
   8   0  15        5.07       -4.57      8.76 o
 -21   1  15       14.87       14.12      8.15 o
 -20   1  15        3.75       -0.99      7.48 o
 -19   1  15        0.76       11.28      8.04 o
 -18   1  15       15.02       14.46      6.93 o
 -17   1  15       17.48        7.65      7.13 o
 -16   1  15        3.20        2.67      5.39 o
 -15   1  15        2.26        6.29      9.57 o
 -14   1  15       19.84       24.71      6.20 o
 -13   1  15       23.28       16.70     16.37 o
 -12   1  15       10.94       20.09      5.48 o
 -11   1  15       48.82       45.05      5.79 o
 -10   1  15       99.43       88.84      7.77 o
  -9   1  15       52.24       58.82      6.40 o
  -8   1  15      117.61      127.91      8.95 o
  -7   1  15       89.16       79.26      7.60 o
  -6   1  15       11.73        8.48      4.99 o
  -5   1  15       28.35       26.24      5.69 o
  -4   1  15       47.14       59.43      6.02 o
  -3   1  15       40.85       43.74      6.24 o
  -2   1  15       12.41       12.81      5.51 o
  -1   1  15       35.03       27.83      5.55 o
   0   1  15       45.98       48.52      6.73 o
   1   1  15        3.03        7.13      5.58 o
   2   1  15       15.68       21.52      6.74 o
   3   1  15       22.74       18.48      7.00 o
   4   1  15        1.75        7.92      7.08 o
   5   1  15        4.74        1.64      7.05 o
   6   1  15       19.96       16.16      8.05 o
   7   1  15        6.49       -4.53      7.98 o
   8   1  15        1.29       -8.51      9.07 o
 -21   2  15       15.24       13.79     11.10 o
 -20   2  15        0.72        9.32      8.18 o
 -19   2  15       12.92        7.52      6.83 o
 -18   2  15        8.74       14.68      6.86 o
 -17   2  15        3.09        5.42      5.96 o
 -16   2  15       36.14       51.96      8.96 o
 -15   2  15        5.44        0.79      6.17 o
 -14   2  15        2.25        5.62      5.43 o
 -13   2  15        7.18        4.36      6.56 o
 -12   2  15       38.76       30.78      6.12 o
 -11   2  15        8.02       11.12      5.60 o
 -10   2  15      149.13      150.63     10.04 o
  -9   2  15       32.60       39.66      7.88 o
  -8   2  15       46.52       51.99      5.68 o
  -7   2  15      101.34      103.08      7.98 o
  -6   2  15       12.35        6.92      6.96 o
  -5   2  15       12.39       15.14      5.20 o
  -4   2  15      135.72      134.75      9.11 o
  -3   2  15      133.51      137.03      9.60 o
  -2   2  15       49.50       40.51      7.18 o
  -1   2  15        8.66       13.30      5.40 o
   0   2  15       16.51       15.71      5.56 o
   1   2  15        2.81        7.39      5.62 o
   2   2  15       10.09        7.28      6.59 o
   3   2  15        0.60       -5.01      9.45 o
   4   2  15       15.03       17.03      7.42 o
   5   2  15        1.28       -3.41     10.01 o
   6   2  15        2.96        3.83      8.07 o
   7   2  15       31.44       44.07      9.34 o
 -20   3  15       24.82       19.25     11.22 o
 -19   3  15       11.85       16.68      7.16 o
 -18   3  15       26.86       36.19      7.24 o
 -17   3  15        2.65        5.00      8.51 o
 -16   3  15        7.44        8.66      9.80 o
 -15   3  15        9.70       16.91      6.33 o
 -14   3  15        4.96       -3.40      5.88 o
 -13   3  15        1.02        8.65      5.97 o
 -12   3  15       45.02       47.83      6.76 o
 -11   3  15        6.40        1.81      5.66 o
 -10   3  15       13.91       14.12      5.65 o
  -9   3  15       58.43       47.28      6.60 o
  -8   3  15        6.56        6.72      5.10 o
  -7   3  15       32.45       32.84      5.84 o
  -6   3  15       23.09       10.24      5.34 o
  -5   3  15        9.03        8.97      6.59 o
  -4   3  15       70.48       59.93      8.72 o
  -3   3  15       68.26       64.48      7.76 o
  -2   3  15       44.57       44.68      6.56 o
  -1   3  15       25.33       29.26      6.00 o
   0   3  15       39.30       32.58      6.41 o
   1   3  15        4.08       -3.58      6.44 o
   2   3  15       14.42       11.17      6.40 o
   3   3  15        3.33        0.40      6.99 o
   4   3  15        5.92       19.79      9.67 o
   5   3  15        8.92        7.65      9.07 o
   6   3  15        7.56        7.27      8.30 o
   7   3  15        5.04        5.87      8.79 o
 -19   4  15       10.59       32.52     12.89 o
 -18   4  15       13.35       25.49     10.75 o
 -17   4  15        0.15       -8.77     10.89 o
 -16   4  15        1.67       -8.91      8.91 o
 -15   4  15        4.31        7.68      8.87 o
 -14   4  15       27.33       27.66      6.85 o
 -13   4  15        0.69       -5.96      6.05 o
 -12   4  15       15.37       16.67      6.12 o
 -11   4  15        0.22       -0.58      7.03 o
 -10   4  15        1.20       -0.46      8.27 o
  -9   4  15       24.92       27.32      5.62 o
  -8   4  15       23.44       30.98      5.98 o
  -7   4  15       13.08       16.81      6.68 o
  -6   4  15      107.77      100.85      8.66 o
  -5   4  15       27.42       17.25      6.01 o
  -4   4  15        0.30       -9.11      9.11 o
  -3   4  15       30.11       22.59      6.21 o
  -2   4  15        9.10        7.00      5.88 o
  -1   4  15       12.76        8.62      6.17 o
   0   4  15        6.04        9.69      5.98 o
   1   4  15       44.81       60.35      7.59 o
   2   4  15       24.16       12.43      7.17 o
   3   4  15       14.86       16.90      7.27 o
   4   4  15        9.30       12.39      7.82 o
   5   4  15        7.29       14.76      8.14 o
   6   4  15       10.22       17.57      8.75 o
 -17   5  15        2.54       -0.51     11.13 o
 -16   5  15       12.62        0.65     10.96 o
 -15   5  15        7.54       16.27     10.57 o
 -14   5  15        7.26        1.53      6.95 o
 -13   5  15        7.72        0.06      6.47 o
 -12   5  15        3.23       -3.65      6.07 o
 -11   5  15        2.45       -5.99      6.06 o
 -10   5  15       20.35       12.94      5.99 o
  -9   5  15        1.21       -2.60      5.92 o
  -8   5  15       18.32       16.08      6.27 o
  -7   5  15       27.61       31.23      6.40 o
  -6   5  15       19.55       11.16      6.13 o
  -5   5  15        2.61        7.94      5.99 o
  -4   5  15        8.19        6.72      5.97 o
  -3   5  15        2.58        2.00      6.42 o
  -2   5  15        3.34       -2.05      6.20 o
  -1   5  15        0.06       -6.43      6.43 o
   0   5  15       11.59        8.21      6.49 o
   1   5  15        5.80        7.36      6.88 o
   2   5  15        3.19        6.89      7.28 o
   3   5  15       30.16       47.95      8.43 o
   4   5  15        3.44        6.27      8.17 o
 -15   6  15        2.64       10.19     11.01 o
 -14   6  15        3.35        2.96     10.33 o
 -13   6  15        7.70        0.35      9.31 o
 -12   6  15       24.31       22.51      7.00 o
 -11   6  15        0.04       -6.74      6.74 o
 -10   6  15        9.55        5.95      6.35 o
  -9   6  15        0.14       -6.08      6.08 o
  -8   6  15        4.34        4.08      6.10 o
  -7   6  15        0.73        2.16      6.03 o
  -6   6  15       12.50       17.50      6.42 o
  -5   6  15        1.31        3.13      6.22 o
  -4   6  15        1.75       -6.59      6.59 o
  -3   6  15       31.65       32.85      7.11 o
  -2   6  15        8.14       13.48      7.19 o
  -1   6  15       24.28       26.75      7.59 o
   0   6  15       45.76       29.02      7.63 o
   1   6  15       12.85       11.17      7.63 o
   2   6  15        2.89        5.69      8.03 o
 -12   7  15        9.58       18.90     11.47 o
 -11   7  15       17.76       29.30     11.67 o
 -10   7  15        0.02        5.59      9.57 o
  -9   7  15        8.56        6.93      6.86 o
  -8   7  15       12.78       24.69      7.98 o
  -7   7  15        5.53        5.07      6.38 o
  -6   7  15        0.18       -0.63      6.51 o
  -5   7  15        1.81        3.84      6.73 o
  -4   7  15        0.28        4.14      6.78 o
  -3   7  15        1.95       -6.02     16.68 o
  -2   7  15       10.59        2.51      7.28 o
  -1   7  15        0.26       -1.23      7.25 o
 -10  -7  16        1.67        3.14     10.26 o
 -14  -6  16        0.47       -7.27      7.43 o
 -13  -6  16       13.86       17.12      7.49 o
 -12  -6  16        6.32        3.92      6.91 o
 -11  -6  16        7.71        3.63     11.84 o
 -10  -6  16       13.68       11.63     19.81 o
  -9  -6  16        7.13       11.96      6.50 o
  -8  -6  16        8.64       19.76      9.57 o
  -7  -6  16        2.68       -9.15      9.29 o
 -17  -5  16        2.44        7.80     12.76 o
 -16  -5  16        4.87        5.87      5.75 o
 -15  -5  16        0.44       -0.47      6.66 o
 -14  -5  16        6.52       10.68      7.29 o
 -13  -5  16        7.93       -2.77      6.79 o
 -12  -5  16       15.17        7.23      6.25 o
 -11  -5  16       28.27       19.68      6.46 o
 -10  -5  16        2.85       -2.69      5.89 o
  -9  -5  16        0.64       -0.20      6.37 o
  -8  -5  16        6.61        7.78      8.64 o
  -7  -5  16       25.86       13.83      8.38 o
  -6  -5  16        1.07        9.87      7.94 o
  -5  -5  16        5.80        5.52      8.26 o
  -4  -5  16        8.92        2.05      8.24 o
 -18  -4  16        1.62       -9.50     12.41 o
 -17  -4  16        1.83       18.13     11.80 o
 -16  -4  16       10.39        4.38     11.27 o
 -15  -4  16        1.82        3.05     10.52 o
 -14  -4  16        4.60        8.54     14.69 o
 -13  -4  16        0.52       -9.54      9.54 o
 -12  -4  16       28.38       31.12      6.17 o
 -11  -4  16        5.54        7.29      8.71 o
 -10  -4  16        2.48        1.82      5.04 o
  -9  -4  16       20.60       21.56      5.37 o
  -8  -4  16       44.50       34.03      5.61 o
  -7  -4  16        0.09       -3.14      6.07 o
 -20  -3  16        5.03        4.82     11.64 o
 -19  -3  16        1.09        6.17     12.24 o
 -18  -3  16        9.14       12.89     10.80 o
 -17  -3  16        2.26       10.61     10.87 o
 -16  -3  16       12.37       24.86      9.73 o
 -15  -3  16        0.42       11.87      8.96 o
 -14  -3  16       33.68       30.93     10.17 o
 -13  -3  16        2.80       -1.18      5.82 o
 -12  -3  16       21.56       15.14      6.04 o
 -11  -3  16        8.06       15.40      5.82 o
 -10  -3  16       17.68       23.44      7.80 o
  -9  -3  16       40.57       47.48      8.61 o
  -8  -3  16       37.31       41.78      8.84 o
  -7  -3  16        4.22        1.24      4.46 o
  -6  -3  16       19.16       18.54      4.40 o
  -5  -3  16       12.57       10.68      8.01 o
  -4  -3  16       30.76       46.97      8.15 o
  -3  -3  16        8.71        3.79      8.03 o
  -2  -3  16       34.82       28.44      9.45 o
  -1  -3  16       50.17       74.62     10.66 o
   0  -3  16       87.66       90.40     12.50 o
   1  -3  16       54.41       52.28     11.17 o
   2  -3  16        1.42       10.92     10.26 o
   3  -3  16       10.03        2.63     10.57 o
   4  -3  16        1.54        4.56     10.47 o
 -20  -2  16        6.83       19.90     12.10 o
 -19  -2  16       14.99       -2.96     10.24 o
 -18  -2  16        2.90        3.24      9.71 o
 -17  -2  16        8.17        8.45      6.66 o
 -16  -2  16        1.86       -1.97      8.77 o
 -15  -2  16       24.07       21.05      6.37 o
 -14  -2  16       11.46       17.53      7.46 o
 -13  -2  16       47.33       45.69      5.14 o
 -12  -2  16        5.28        9.14      5.39 o
 -11  -2  16       22.43       22.79      5.22 o
 -10  -2  16        5.72        2.54      5.33 o
  -9  -2  16       50.63       52.98      5.83 o
  -8  -2  16       63.65       62.73      6.44 o
  -7  -2  16      117.47      109.36      8.19 o
  -6  -2  16       20.94       23.12      6.06 o
  -5  -2  16       59.55       64.96      6.54 o
  -4  -2  16       34.96       40.30      6.07 o
  -3  -2  16       53.98       59.09      6.75 o
  -2  -2  16        5.58       -0.21      5.41 o
  -1  -2  16        8.94        3.76      6.60 o
   0  -2  16        8.68        8.73     11.51 o
   1  -2  16       17.91       18.09      6.33 o
   2  -2  16       55.02       54.78      7.59 o
   3  -2  16        8.57        7.34      6.85 o
   4  -2  16        9.16       12.64     11.15 o
   5  -2  16        9.35        5.45     11.52 o
   6  -2  16        7.21        5.45     12.57 o
 -21  -1  16       20.85        8.66      8.45 o
 -20  -1  16       11.96       15.00      8.25 o
 -19  -1  16       20.89       24.03     12.80 o
 -18  -1  16        9.22       17.09      7.19 o
 -17  -1  16        1.04       -2.71      9.58 o
 -16  -1  16       39.80       48.93     11.32 o
 -15  -1  16        6.24       15.96      4.74 o
 -14  -1  16       21.83       31.04      4.82 o
 -13  -1  16       17.41       12.27      5.76 o
 -12  -1  16       34.83       21.01      5.24 o
 -11  -1  16        8.87       11.31      5.44 o
 -10  -1  16      128.78      128.09      9.10 o
  -9  -1  16       52.44       56.26      6.41 o
  -8  -1  16       40.87       36.18      5.83 o
  -7  -1  16       38.19       42.11      5.80 o
  -6  -1  16        2.95       -5.16      5.16 o
  -5  -1  16      155.28      145.43      9.75 o
  -4  -1  16      154.46      149.01     10.71 o
  -3  -1  16       41.31       47.22      9.54 o
  -2  -1  16       57.47       68.72      7.23 o
  -1  -1  16        9.83       15.27      5.82 o
   0  -1  16       27.03       37.68      6.58 o
   1  -1  16        0.50        0.16      6.28 o
   2  -1  16       22.92       18.80      6.84 o
   3  -1  16       12.17       13.79      6.74 o
   4  -1  16        0.26        4.33      7.38 o
   5  -1  16        9.44       16.01      7.90 o
   6  -1  16        5.13      -10.13     11.14 o
   7  -1  16       10.76        3.82     11.44 o
 -21   0  16        0.16        0.39      8.35 o
 -20   0  16       14.34       26.88      7.73 o
 -19   0  16        7.95        5.31      7.14 o
 -18   0  16       53.16       50.14      7.95 o
 -17   0  16        0.78       -5.31      6.10 o
 -16   0  16        0.67        5.86      5.87 o
 -15   0  16       11.91        7.98      8.21 o
 -14   0  16        0.05       -4.66      5.34 o
 -13   0  16       18.98       14.46      5.89 o
 -12   0  16        1.66        4.50      5.11 o
 -11   0  16       95.43       87.78      7.65 o
 -10   0  16        5.75        9.29      8.55 o
  -9   0  16      114.55      124.60      9.19 o
  -8   0  16       21.72       16.91      5.37 o
  -7   0  16       74.29       81.80      7.37 o
  -6   0  16        2.01        2.20      5.07 o
  -5   0  16        3.79       -5.51      5.51 o
  -4   0  16       22.28       23.98      5.51 o
  -3   0  16        1.15       -5.10      5.10 o
  -2   0  16       43.19       54.44      6.99 o
  -1   0  16       48.99       41.91      6.38 o
   0   0  16       16.36       15.75      9.52 o
   1   0  16       22.12       16.48      6.61 o
   2   0  16       34.03       36.62      7.42 o
   3   0  16        0.89       -3.42      7.04 o
   4   0  16        0.17        3.95      7.46 o
   5   0  16        1.26       -5.41      7.18 o
   6   0  16       41.53       49.81      9.19 o
   7   0  16        0.03        2.24      8.24 o
 -21   1  16       21.22       36.15      8.20 o
 -20   1  16       11.22       12.56     14.87 o
 -19   1  16       21.64        9.34      7.13 o
 -18   1  16        9.56       19.72      6.80 o
 -17   1  16        1.33       -4.34      6.45 o
 -16   1  16       37.98       45.69      6.73 o
 -15   1  16        5.88        1.42      6.42 o
 -14   1  16       19.72       27.15      6.39 o
 -13   1  16       14.52        8.43      5.72 o
 -12   1  16       37.99       41.09      6.42 o
 -11   1  16       10.08        8.58      5.48 o
 -10   1  16      117.01      122.76      9.23 o
  -9   1  16       59.31       69.00      6.96 o
  -8   1  16       42.28       38.39      6.25 o
  -7   1  16       40.36       35.90      6.03 o
  -6   1  16        3.17        5.84      5.12 o
  -5   1  16      154.63      138.79      9.87 o
  -4   1  16      165.91      157.62     10.83 o
  -3   1  16       51.57       52.26      6.90 o
  -2   1  16       51.14       53.30      7.73 o
  -1   1  16       11.76       15.30      5.62 o
   0   1  16       32.28       29.42      6.82 o
   1   1  16        1.32        3.39      5.82 o
   2   1  16       22.43       20.98      7.19 o
   3   1  16       14.98       20.72      7.11 o
   4   1  16        0.30        1.94      7.12 o
   5   1  16       10.05       20.52      8.20 o
   6   1  16        6.75        5.03      8.11 o
   7   1  16        9.91        6.03      9.10 o
 -20   2  16        6.41       12.65      7.85 o
 -19   2  16       14.77       11.71      7.35 o
 -18   2  16        2.58       -1.90      6.63 o
 -17   2  16        8.18       11.09      6.73 o
 -16   2  16        2.25       -3.72      8.57 o
 -15   2  16       24.34       32.13      6.43 o
 -14   2  16        9.77        4.91      6.05 o
 -13   2  16       44.44       41.35      6.69 o
 -12   2  16        3.87        2.11      5.36 o
 -11   2  16       18.76       15.09      5.73 o
 -10   2  16        7.10        7.31      5.96 o
  -9   2  16       45.16       38.65      6.23 o
  -8   2  16       67.24       76.17      7.32 o
  -7   2  16      124.32      111.80      8.70 o
  -6   2  16       20.84       22.99      6.77 o
  -5   2  16       58.69       58.70      6.97 o
  -4   2  16       30.67       23.03      6.29 o
  -3   2  16       56.62       66.16      7.38 o
  -2   2  16        3.48        6.03      5.72 o
  -1   2  16       10.97       16.10      6.10 o
   0   2  16        9.41       -0.19     12.37 o
   1   2  16       21.52       23.30      6.79 o
   2   2  16       46.36       50.60      7.76 o
   3   2  16       11.60        7.42      7.04 o
   4   2  16        9.35       18.13      7.49 o
   5   2  16        7.42        0.70      7.76 o
   6   2  16        8.04        5.86     15.66 o
 -20   3  16        5.19       -5.21     12.71 o
 -19   3  16        1.01       -3.06      7.23 o
 -18   3  16        9.58       15.49      6.94 o
 -17   3  16        2.57        0.68      6.66 o
 -16   3  16       13.69        4.77      8.98 o
 -15   3  16        0.72        6.09      6.45 o
 -14   3  16       35.59       38.63      6.86 o
 -13   3  16        1.93       -0.25      6.37 o
 -12   3  16       19.51       18.49      6.34 o
 -11   3  16        6.81       13.15      6.12 o
 -10   3  16       19.62       16.66      5.70 o
  -9   3  16       39.91       32.89      6.50 o
  -8   3  16       40.89       43.41      6.42 o
  -7   3  16        3.81        3.88      5.41 o
  -6   3  16       21.57       18.25      6.19 o
  -5   3  16       12.26        7.55      5.46 o
  -4   3  16       30.56       22.94      6.12 o
  -3   3  16        5.26        3.28      5.78 o
  -2   3  16       36.09       36.64      6.72 o
  -1   3  16       45.97       50.53     12.98 o
   0   3  16       91.43       90.26      8.57 o
   1   3  16       53.38       52.94      7.98 o
   2   3  16        0.89       -4.18      7.18 o
   3   3  16        8.44        4.29     11.39 o
   4   3  16        1.10       -5.00      7.76 o
   5   3  16        2.25        8.00      8.33 o
   6   3  16       11.44       18.13     13.10 o
 -19   4  16        4.38       -5.68     11.22 o
 -18   4  16        1.94       13.24     11.68 o
 -17   4  16        2.36        3.65     10.59 o
 -16   4  16        9.26        8.94     10.50 o
 -15   4  16        2.46       -1.12      6.56 o
 -14   4  16        5.46       12.20      6.48 o
 -13   4  16        0.65        1.17      6.40 o
 -12   4  16       30.76       35.96      6.90 o
 -11   4  16        4.99        4.88      9.04 o
 -10   4  16        1.50       -3.04      6.03 o
  -9   4  16       17.25       14.64      5.85 o
  -8   4  16       46.34       44.79      6.73 o
  -7   4  16        0.01       -0.41      7.22 o
  -6   4  16        5.59        3.50      6.10 o
  -5   4  16       29.55       22.03      6.16 o
  -4   4  16        2.86        5.77      6.00 o
  -3   4  16        2.16       -0.37      6.35 o
  -2   4  16        2.66        4.17      6.06 o
  -1   4  16       17.99       16.75      9.75 o
   0   4  16        3.10        6.67      6.80 o
   1   4  16       14.62       22.99      7.53 o
   2   4  16        5.67        9.52      7.63 o
   3   4  16        2.79       16.39      7.56 o
   4   4  16       14.20        8.60     12.21 o
 -17   5  16        2.28       -4.89     11.80 o
 -16   5  16        4.08        3.49     10.80 o
 -15   5  16        0.33      -10.54     10.54 o
 -14   5  16        6.34        5.30      6.98 o
 -13   5  16        9.04       15.93      8.57 o
 -12   5  16       13.59       12.68      6.67 o
 -11   5  16       31.02       33.24      8.58 o
 -10   5  16        2.76       -2.66      6.25 o
  -9   5  16        1.16        1.54      6.16 o
  -8   5  16        5.38        3.73      6.06 o
  -7   5  16       26.23       31.32      6.60 o
  -6   5  16        0.46       -0.73      6.13 o
  -5   5  16        6.35        7.86      6.46 o
  -4   5  16       10.97        3.55      6.48 o
  -3   5  16        0.78        1.64      6.60 o
  -2   5  16        0.80       -0.48      9.81 o
  -1   5  16       13.33        5.70      7.12 o
   0   5  16       72.03       84.76      9.32 o
   1   5  16        6.37       17.83      7.45 o
   2   5  16       21.89       31.69      8.26 o
   3   5  16        8.45       14.35      8.48 o
 -14   6  16        0.41        3.68     10.85 o
 -13   6  16       13.71       17.68      7.45 o
 -12   6  16        5.97        9.91      7.10 o
 -11   6  16        8.86        9.67      8.31 o
 -10   6  16       12.60       21.61      6.85 o
  -9   6  16        6.13        1.06      6.67 o
  -8   6  16       10.15        6.12      6.66 o
  -7   6  16        2.47        9.13      6.62 o
  -6   6  16        2.50       -2.27      6.58 o
  -5   6  16       12.92       18.82      7.06 o
  -4   6  16        2.83        3.87      9.24 o
  -3   6  16        2.70        3.59      6.87 o
  -2   6  16        6.57        6.63     15.61 o
  -1   6  16        8.28       10.23      7.29 o
   0   6  16        1.68       -1.17      7.28 o
 -10   7  16        1.88        5.64      6.94 o
  -9   7  16        3.59        6.60      6.95 o
  -8   7  16        0.34        0.58      9.17 o
  -7   7  16       10.85       11.71      7.13 o
  -6   7  16        4.95       11.25      7.11 o
  -5   7  16        0.82        6.12      7.45 o
  -4   7  16        4.81       13.59     12.30 o
 -13  -6  17        1.57        1.07      7.89 o
 -12  -6  17        5.65       18.07      7.45 o
 -11  -6  17        5.70        9.34      7.15 o
 -10  -6  17        1.90       -7.10     10.29 o
  -9  -6  17        5.02        3.58     10.03 o
  -8  -6  17        1.63        1.42     10.17 o
 -16  -5  17        3.34        1.89     11.36 o
 -15  -5  17       13.18       13.52      7.68 o
 -14  -5  17        3.97       11.01      6.96 o
 -13  -5  17        7.68        7.74      6.89 o
 -12  -5  17       26.53       35.63      6.88 o
 -11  -5  17       26.24       36.47     11.29 o
 -10  -5  17        0.85        0.57      6.07 o
  -9  -5  17        1.05        4.65      5.94 o
  -8  -5  17        8.37       16.53      9.29 o
  -7  -5  17       11.20       23.46      9.31 o
  -6  -5  17       13.88        7.05      8.54 o
  -5  -5  17        9.21       13.29      9.01 o
 -18  -4  17        3.72       -4.19     12.59 o
 -17  -4  17        2.86      -10.10     12.08 o
 -16  -4  17        3.70       -0.05     11.41 o
 -15  -4  17        3.23        7.19     11.15 o
 -14  -4  17        5.64       15.32     10.96 o
 -13  -4  17       25.62       32.21      7.31 o
 -12  -4  17       26.31       25.26      9.71 o
 -11  -4  17        0.60       -5.23      5.23 o
 -10  -4  17       12.22        4.53      5.53 o
  -9  -4  17       49.07       45.81      6.14 o
  -8  -4  17       11.81       23.70     11.44 o
 -19  -3  17        3.58        7.12     11.22 o
 -18  -3  17        3.31       -2.00     11.87 o
 -17  -3  17        0.86        9.87     10.15 o
 -16  -3  17        1.32       10.73     10.96 o
 -15  -3  17       11.04       -4.70      9.17 o
 -14  -3  17       10.06       15.06      6.81 o
 -13  -3  17        7.96       12.59      6.14 o
 -12  -3  17        0.13        3.19      6.16 o
 -11  -3  17       31.90       34.47      6.27 o
 -10  -3  17      145.14      151.46     15.39 o
  -9  -3  17       16.87       25.23      8.57 o
  -8  -3  17        5.14        3.99      4.80 o
  -7  -3  17        6.86       -1.82      8.19 o
  -6  -3  17        7.45        0.30      8.12 o
  -5  -3  17        9.81        9.03      8.33 o
  -4  -3  17        1.47        3.86      7.75 o
  -3  -3  17       16.99       11.34      9.17 o
  -2  -3  17       14.88       20.48      9.94 o
  -1  -3  17        9.34       19.62      8.91 o
   0  -3  17        2.14       -8.61      9.66 o
   1  -3  17       23.32       38.89     11.15 o
   2  -3  17       26.54       32.80     11.73 o
 -20  -2  17        0.87      -11.94     11.94 o
 -19  -2  17       27.28       25.79     11.96 o
 -18  -2  17        6.67       22.09     11.43 o
 -17  -2  17        4.26      -10.26     10.47 o
 -16  -2  17        1.95        3.56      6.32 o
 -15  -2  17       55.31       59.59      6.34 o
 -14  -2  17        8.27        8.93      4.89 o
 -13  -2  17       18.93       19.57      4.78 o
 -12  -2  17       47.84       44.16      6.25 o
 -11  -2  17       11.78       12.31      5.62 o
 -10  -2  17        3.22        0.28      5.44 o
  -9  -2  17        0.94       -5.38      5.38 o
  -8  -2  17        9.88        9.41      5.14 o
  -7  -2  17       33.59       34.63      5.85 o
  -6  -2  17        2.69        4.94      5.77 o
  -5  -2  17        4.61        6.35      5.56 o
  -4  -2  17        1.23       -4.99      5.43 o
  -3  -2  17       15.67       18.91      6.33 o
  -2  -2  17        2.02        3.73      6.29 o
  -1  -2  17        0.33        2.02      6.48 o
   0  -2  17       10.13       12.98     10.03 o
   1  -2  17       11.32       19.36      7.03 o
   2  -2  17       32.27       37.80     11.47 o
   3  -2  17       16.41       23.88     11.66 o
   4  -2  17       13.15       17.48     12.20 o
   5  -2  17        1.14        6.49     11.06 o
 -20  -1  17        2.12       10.64      7.95 o
 -19  -1  17       17.95       11.64      8.38 o
 -18  -1  17        3.16        7.00      7.15 o
 -17  -1  17       27.08       31.49      7.81 o
 -16  -1  17       51.43       65.95      7.50 o
 -15  -1  17        6.79        8.03      4.82 o
 -14  -1  17       26.34       23.43      5.95 o
 -13  -1  17       56.11       55.29      6.67 o
 -12  -1  17        9.57        8.64      5.60 o
 -11  -1  17       10.24       10.63      5.80 o
 -10  -1  17        4.02        2.02      5.24 o
  -9  -1  17        5.69        4.46      5.25 o
  -8  -1  17       26.52       32.90      5.47 o
  -7  -1  17        0.19       -0.08      5.06 o
  -6  -1  17       13.76       12.27      7.17 o
  -5  -1  17       95.70       95.44      8.23 o
  -4  -1  17        6.10        3.57      5.70 o
  -3  -1  17       81.56       91.39      8.77 o
  -2  -1  17        8.27        9.89      5.75 o
  -1  -1  17        4.80       -6.33      6.33 o
   0  -1  17        3.53       -4.34      6.12 o
   1  -1  17        6.28       -2.56      6.47 o
   2  -1  17        0.73        1.11      7.13 o
   3  -1  17        4.04       12.03      7.18 o
   4  -1  17        4.87        7.32      7.54 o
   5  -1  17       17.30       18.77      7.89 o
 -21   0  17        0.04       -8.32      8.32 o
 -20   0  17        2.17       15.30      8.10 o
 -19   0  17        8.71        1.79      7.68 o
 -18   0  17        1.02       -1.17     10.92 o
 -17   0  17        3.00       -0.05      6.72 o
 -16   0  17       68.26       65.38      6.57 o
 -15   0  17       14.03       14.62      6.72 o
 -14   0  17       27.10       15.75      6.53 o
 -13   0  17       18.27        3.14      5.77 o
 -12   0  17        5.34        2.44      5.60 o
 -11   0  17        2.58        6.60      7.79 o
 -10   0  17       24.13       30.59      6.48 o
  -9   0  17        0.44        1.20      5.43 o
  -8   0  17       42.98       54.22      6.67 o
  -7   0  17       10.46       10.86      5.60 o
  -6   0  17        3.33       -4.89      6.06 o
  -5   0  17       28.10       23.32      6.20 o
  -4   0  17       77.48       73.36      7.64 o
  -3   0  17        5.13       17.69      6.49 o
  -2   0  17        4.06        8.50      8.61 o
  -1   0  17        2.78       -3.55      5.99 o
   0   0  17       41.72       40.90      7.08 o
   1   0  17        1.72       -1.51     10.46 o
   2   0  17        0.05        2.16      9.07 o
   3   0  17        4.16       11.64      9.60 o
   4   0  17       32.91       49.93      8.91 o
   5   0  17        4.28       -4.96      7.94 o
   6   0  17        0.53        1.30      8.38 o
 -20   1  17        2.06        3.25      7.99 o
 -19   1  17       17.28       20.34      7.37 o
 -18   1  17        2.96       -2.14      6.65 o
 -17   1  17       26.62       19.75      6.97 o
 -16   1  17       53.72       51.65      7.76 o
 -15   1  17        5.96        4.98      6.43 o
 -14   1  17       26.41       32.40      6.27 o
 -13   1  17       55.58       61.57      9.82 o
 -12   1  17        9.55        8.99      6.23 o
 -11   1  17        9.66        4.82      5.74 o
 -10   1  17        4.75        0.54      6.23 o
  -9   1  17        7.64        2.30      5.40 o
  -8   1  17       27.28       15.93      6.27 o
  -7   1  17        0.35       -5.50      5.57 o
  -6   1  17       17.02       11.02      6.11 o
  -5   1  17       92.08       95.35      8.48 o
  -4   1  17        5.80        5.77      5.94 o
  -3   1  17       80.46       73.61      8.39 o
  -2   1  17        4.94        0.86      6.42 o
  -1   1  17        3.52       -5.46      6.90 o
   0   1  17        2.73        0.31      6.17 o
   1   1  17        6.82        5.08      7.07 o
   2   1  17        1.85        1.87      8.67 o
   3   1  17        4.37        2.37      7.80 o
   4   1  17        3.98       11.95     15.01 o
   5   1  17       17.03       12.86      8.72 o
 -20   2  17        0.79       -0.27      7.88 o
 -19   2  17       27.85       23.54      8.25 o
 -18   2  17        6.35       13.04      7.32 o
 -17   2  17        4.23       14.20      6.71 o
 -16   2  17        1.85        3.42      7.15 o
 -15   2  17       57.32       59.10     12.46 o
 -14   2  17        9.13        9.62      6.29 o
 -13   2  17       20.60       18.33      6.85 o
 -12   2  17       49.88       42.50      7.09 o
 -11   2  17        9.95       10.60      5.66 o
 -10   2  17        2.58       -5.97      5.97 o
  -9   2  17        0.91       -5.93      5.93 o
  -8   2  17       10.88        9.11      6.24 o
  -7   2  17       35.01       36.86      7.94 o
  -6   2  17        2.66       -3.03      5.63 o
  -5   2  17        3.96        1.95      6.03 o
  -4   2  17        0.33        1.68      9.64 o
  -3   2  17       13.11        7.61      6.58 o
  -2   2  17        2.39        2.22     10.51 o
  -1   2  17        0.21       -5.90      6.67 o
   0   2  17       10.98        8.17      7.05 o
   1   2  17       12.30        3.59      6.92 o
   2   2  17       35.95       40.56      8.21 o
   3   2  17       16.63       14.47      7.78 o
   4   2  17       12.30        4.27      8.39 o
   5   2  17        1.39       14.42      8.45 o
 -19   3  17        3.94        0.32      7.30 o
 -18   3  17        3.29       -3.39      7.38 o
[truncated: 41,850 more chars]
